# Supplementary material for: Reduced sister chromatid cohesion acts as a tumor penetrance modifier
Source: PLoS Genet. 2022 Aug 22;18(8):e1010341. doi: 10.1371/journal.pgen.1010341 (PMC9436123; doi:10.1371/journal.pgen.1010341)
Supplement: S1 Table — (XLSX) [file pgen.1010341.s004.xlsx]

## Sheet: TCGA_LOH_Coordinates
Sample	Chromosome	Start_Position	End_Position	Number_of_Probes	Size
TCGA-OR-A5J1-01	1	27643517	27873001	28	229484
TCGA-OR-A5J1-01	1	149715562	150023407	33	307845
TCGA-OR-A5J1-01	1	152590565	152759678	90	169113
TCGA-OR-A5J1-01	1	155310443	155563152	15	252709
TCGA-OR-A5J1-01	1	224942850	224968849	14	25999
TCGA-OR-A5J1-01	3	75439781	75586271	14	146490
TCGA-OR-A5J1-01	3	117169513	117230623	24	61110
TCGA-OR-A5J1-01	3	180644984	182776610	432	2131626
TCGA-OR-A5J1-01	3	195399075	196663824	205	1264749
TCGA-OR-A5J1-01	3	196665798	196749408	25	83610
TCGA-OR-A5J1-01	5	1321873	1838151	187	516278
TCGA-OR-A5J1-01	5	1838383	2693603	457	855220
TCGA-OR-A5J1-01	5	3416372	3657787	137	241415
TCGA-OR-A5J1-01	5	4336158	5693272	727	1357114
TCGA-OR-A5J1-01	5	5745665	6179627	242	433962
TCGA-OR-A5J1-01	5	6566365	20458905	5163	13892540
TCGA-OR-A5J1-01	5	20459487	21257902	174	798415
TCGA-OR-A5J1-01	5	21319693	21574347	25	254654
TCGA-OR-A5J1-01	5	21574610	35203392	4007	13628782
TCGA-OR-A5J1-01	5	35758733	35971605	118	212872
TCGA-OR-A5J1-01	5	36255364	36271628	10	16264
TCGA-OR-A5J1-01	5	36887895	36982648	13	94753
TCGA-OR-A5J1-01	5	37281472	37374014	14	92542
TCGA-OR-A5J1-01	5	37374124	38916302	597	1542178
TCGA-OR-A5J1-01	5	39846759	40138804	113	292045
TCGA-OR-A5J1-01	5	41640795	44727935	557	3087140
TCGA-OR-A5J1-01	5	45630390	45702028	10	71638
TCGA-OR-A5J1-01	5	45710424	46061985	30	351561
TCGA-OR-A5J1-01	5	51154602	51219824	17	65222
TCGA-OR-A5J1-01	5	53566211	53600443	17	34232
TCGA-OR-A5J1-01	5	55778051	55792645	10	14594
TCGA-OR-A5J1-01	5	57132961	57155308	12	22347
TCGA-OR-A5J1-01	5	57156597	57244657	36	88060
TCGA-OR-A5J1-01	5	57260835	57321646	28	60811
TCGA-OR-A5J1-01	5	60440371	60476776	10	36405
TCGA-OR-A5J1-01	5	60901869	60918143	13	16274
TCGA-OR-A5J1-01	5	60991392	61062625	48	71233
TCGA-OR-A5J1-01	5	61063602	61099167	14	35565
TCGA-OR-A5J1-01	5	61593277	61629539	10	36262
TCGA-OR-A5J1-01	5	61649347	61900784	46	251437
TCGA-OR-A5J1-01	5	61909886	61991072	16	81186
TCGA-OR-A5J1-01	5	64715661	64949165	65	233504
TCGA-OR-A5J1-01	5	64949594	64999213	14	49619
TCGA-OR-A5J1-01	5	65212769	65268874	11	56105
TCGA-OR-A5J1-01	5	65278110	65511972	53	233862
TCGA-OR-A5J1-01	5	65519426	65615395	46	95969
TCGA-OR-A5J1-01	5	65805854	66224020	199	418166
TCGA-OR-A5J1-01	5	66224205	66251173	12	26968
TCGA-OR-A5J1-01	5	66255326	66372522	51	117196
TCGA-OR-A5J1-01	5	66498483	66520205	18	21722
TCGA-OR-A5J1-01	5	66526209	66563059	19	36850
TCGA-OR-A5J1-01	5	67412429	67443587	17	31158
TCGA-OR-A5J1-01	5	68095252	68143118	20	47866
TCGA-OR-A5J1-01	5	68567951	70690421	28	2122470
TCGA-OR-A5J1-01	5	70963811	71026954	44	63143
TCGA-OR-A5J1-01	5	71031235	71127797	28	96562
TCGA-OR-A5J1-01	5	72981870	73098025	57	116155
TCGA-OR-A5J1-01	5	73105275	73276903	90	171628
TCGA-OR-A5J1-01	5	73526747	73753490	148	226743
TCGA-OR-A5J1-01	5	74239231	74281724	16	42493
TCGA-OR-A5J1-01	5	74344465	74498071	28	153606
TCGA-OR-A5J1-01	5	75320348	75416054	40	95706
TCGA-OR-A5J1-01	5	75746813	75770419	12	23606
TCGA-OR-A5J1-01	5	76627436	76676958	26	49522
TCGA-OR-A5J1-01	5	77098868	77132526	31	33658
TCGA-OR-A5J1-01	5	77136589	77161058	13	24469
TCGA-OR-A5J1-01	5	77692617	77760970	20	68353
TCGA-OR-A5J1-01	5	77767136	77784738	11	17602
TCGA-OR-A5J1-01	5	77786764	77807785	16	21021
TCGA-OR-A5J1-01	5	84996732	85115011	27	118279
TCGA-OR-A5J1-01	5	85959236	86259826	93	300590
TCGA-OR-A5J1-01	5	86654813	86754835	13	100022
TCGA-OR-A5J1-01	5	86785578	86872754	11	87176
TCGA-OR-A5J1-01	5	86893820	86957068	13	63248
TCGA-OR-A5J1-01	5	89431336	89621995	48	190659
TCGA-OR-A5J1-01	5	89622668	89703641	30	80973
TCGA-OR-A5J1-01	6	303017	382897	19	79880
TCGA-OR-A5J1-01	8	111596577	111817591	49	221014
TCGA-OR-A5J1-01	11	117889224	118009279	95	120055
TCGA-OR-A5J1-01	11	118010890	118351101	104	340211
TCGA-OR-A5J1-01	12	113881382	113961741	16	80359
TCGA-OR-A5J1-01	14	103874215	104172253	51	298038
TCGA-OR-A5J1-01	15	20143409	22582902	18	2439493
TCGA-OR-A5J1-01	19	27828664	28757109	222	928445
TCGA-OR-A5J1-01	19	28758159	28915182	84	157023
TCGA-OR-A5J1-01	19	29352099	29442400	48	90301
TCGA-OR-A5J1-01	19	29553433	29809851	102	256418
TCGA-OR-A5J1-01	19	29810562	29830629	14	20067
TCGA-OR-A5J1-01	19	29831541	29864581	18	33040
TCGA-OR-A5J1-01	19	31026543	31038995	10	12452
TCGA-OR-A5J1-01	19	31147868	33510042	726	2362174
TCGA-OR-A5J1-01	19	34130336	34513913	126	383577
TCGA-OR-A5J1-01	19	34627319	34684740	13	57421
TCGA-OR-A5J1-01	19	34815806	35029759	31	213953
TCGA-OR-A5J1-01	19	35135920	35182957	12	47037
TCGA-OR-A5J1-01	19	35199181	35234335	14	35154
TCGA-OR-A5J1-01	19	35882487	36097328	73	214841
TCGA-OR-A5J1-01	19	36690874	37588751	129	897877
TCGA-OR-A5J1-01	19	37705345	38305713	69	600368
TCGA-OR-A5J1-01	19	38310281	38713568	91	403287
TCGA-OR-A5J1-01	19	39047519	39449513	63	401994
TCGA-OR-A5J1-01	19	41309211	41544948	53	235737
TCGA-OR-A5J1-01	19	43537378	43948044	62	410666
TCGA-OR-A5J1-01	19	45477381	55363896	2157	9886515
TCGA-OR-A5J1-01	19	55378008	57466593	589	2088585
TCGA-OR-A5J1-01	19	57477482	59095126	439	1617644
TCGA-OR-A5J1-01	22	25459113	29093239	1694	3634126
TCGA-OR-A5J1-01	22	29105415	29440692	90	335277
TCGA-OR-A5J1-01	22	29442666	30019726	166	577060
TCGA-OR-A5J1-01	22	30041475	30239917	41	198442
TCGA-OR-A5J1-01	22	30240575	41050871	3382	10810296
TCGA-OR-A5J1-01	22	41066887	41656509	86	589622
TCGA-OR-A5J1-01	22	49825918	51199978	309	1374060
TCGA-OR-A5J2-01	1	564621	1097335	25	532714
TCGA-OR-A5J2-01	1	2766971	4749076	734	1982105
TCGA-OR-A5J2-01	1	4750119	11347492	1924	6597373
TCGA-OR-A5J2-01	1	11360193	12915847	404	1555654
TCGA-OR-A5J2-01	1	13214448	16846035	1114	3631587
TCGA-OR-A5J2-01	1	17282425	25570830	2788	8288405
TCGA-OR-A5J2-01	1	25688276	32896119	1635	7207843
TCGA-OR-A5J2-01	1	32942662	35864571	842	2921909
TCGA-OR-A5J2-01	1	35870351	35983222	19	112871
TCGA-OR-A5J2-01	1	35988858	41022076	1247	5033218
TCGA-OR-A5J2-01	1	41030464	42314756	397	1284292
TCGA-OR-A5J2-01	1	42317819	42443603	59	125784
TCGA-OR-A5J2-01	1	42450371	44745450	596	2295079
TCGA-OR-A5J2-01	1	44751390	44798372	19	46982
TCGA-OR-A5J2-01	1	44799952	53257411	1777	8457459
TCGA-OR-A5J2-01	1	53264486	53361928	12	97442
TCGA-OR-A5J2-01	1	53385292	55085141	574	1699849
TCGA-OR-A5J2-01	1	55103945	55129742	20	25797
TCGA-OR-A5J2-01	1	55130946	63924819	3648	8793873
TCGA-OR-A5J2-01	1	63944006	70315688	2264	6371682
TCGA-OR-A5J2-01	1	70319359	71526710	447	1207351
TCGA-OR-A5J2-01	1	71554931	71667289	15	112358
TCGA-OR-A5J2-01	1	71667881	72078584	112	410703
TCGA-OR-A5J2-01	1	72083896	72759524	170	675628
TCGA-OR-A5J2-01	1	72811904	73642992	179	831088
TCGA-OR-A5J2-01	1	73644670	75176418	411	1531748
TCGA-OR-A5J2-01	1	75203908	75273866	27	69958
TCGA-OR-A5J2-01	1	75295492	75701159	84	405667
TCGA-OR-A5J2-01	1	75701681	76629673	347	927992
TCGA-OR-A5J2-01	1	76641098	79198987	765	2557889
TCGA-OR-A5J2-01	1	79202300	82031572	993	2829272
TCGA-OR-A5J2-01	1	82045070	82098897	33	53827
TCGA-OR-A5J2-01	1	82101506	83164177	328	1062671
TCGA-OR-A5J2-01	1	83165127	83840273	209	675146
TCGA-OR-A5J2-01	1	83857369	88252763	1535	4395394
TCGA-OR-A5J2-01	1	88257854	88629880	126	372026
TCGA-OR-A5J2-01	1	88631582	89164597	192	533015
TCGA-OR-A5J2-01	1	89177747	89475230	81	297483
TCGA-OR-A5J2-01	1	89487657	106002144	4611	16514487
TCGA-OR-A5J2-01	1	106024798	106937738	250	912940
TCGA-OR-A5J2-01	1	106947909	106990693	13	42784
TCGA-OR-A5J2-01	1	106999448	108729759	668	1730311
TCGA-OR-A5J2-01	1	108739104	110220739	296	1481635
TCGA-OR-A5J2-01	1	110253130	112312154	854	2059024
TCGA-OR-A5J2-01	1	112314565	112688311	242	373746
TCGA-OR-A5J2-01	1	112709285	120060094	2316	7350809
TCGA-OR-A5J2-01	1	120072082	121291080	176	1218998
TCGA-OR-A5J2-01	1	144865627	145372143	21	506516
TCGA-OR-A5J2-01	1	145382124	149229086	409	3846962
TCGA-OR-A5J2-01	1	149715562	152555176	554	2839614
TCGA-OR-A5J2-01	1	152590565	152759678	90	169113
TCGA-OR-A5J2-01	1	152773905	196711067	14382	43937162
TCGA-OR-A5J2-01	1	196823613	214003718	5895	17180105
TCGA-OR-A5J2-01	1	214014136	215649163	669	1635027
TCGA-OR-A5J2-01	1	215694431	220840808	1949	5146377
TCGA-OR-A5J2-01	1	220863371	221368178	203	504807
TCGA-OR-A5J2-01	1	221373199	243056401	8261	21683202
TCGA-OR-A5J2-01	1	243063909	247904078	1444	4840169
TCGA-OR-A5J2-01	1	247909572	248104452	90	194880
TCGA-OR-A5J2-01	1	248116335	249198692	161	1082357
TCGA-OR-A5J2-01	2	21833	17235505	6899	17213672
TCGA-OR-A5J2-01	2	17242537	25433366	2800	8190829
TCGA-OR-A5J2-01	2	25463871	26020466	99	556595
TCGA-OR-A5J2-01	2	26036036	34699315	2732	8663279
TCGA-OR-A5J2-01	2	34737163	44512971	3920	9775808
TCGA-OR-A5J2-01	2	44517190	52743925	3111	8226735
TCGA-OR-A5J2-01	2	52787949	127857046	19647	75069097
TCGA-OR-A5J2-01	2	127860830	136630687	2430	8769857
TCGA-OR-A5J2-01	2	136637350	146862085	3104	10224735
TCGA-OR-A5J2-01	2	146877806	151025302	936	4147496
TCGA-OR-A5J2-01	2	151041667	172984009	6110	21942342
TCGA-OR-A5J2-01	2	172992016	180408734	2374	7416718
TCGA-OR-A5J2-01	2	180425692	208972887	7296	28547195
TCGA-OR-A5J2-01	2	208978469	213365022	1288	4386553
TCGA-OR-A5J2-01	2	213372988	243048760	9722	29675772
TCGA-OR-A5J2-01	4	69713	10210390	3138	10140677
TCGA-OR-A5J2-01	4	10236142	29315538	7061	19079396
TCGA-OR-A5J2-01	4	29326954	34765697	1342	5438743
TCGA-OR-A5J2-01	4	34841364	49063479	4255	14222115
TCGA-OR-A5J2-01	4	49584109	61327312	2649	11743203
TCGA-OR-A5J2-01	4	61336390	64692059	827	3355669
TCGA-OR-A5J2-01	4	64725504	69220383	1275	4494879
TCGA-OR-A5J2-01	4	69591612	70389716	181	798104
TCGA-OR-A5J2-01	4	70391888	86975062	5026	16583174
TCGA-OR-A5J2-01	4	86982434	115171250	7366	28188816
TCGA-OR-A5J2-01	4	115188501	155802548	10492	40614047
TCGA-OR-A5J2-01	4	155803199	161873925	1761	6070726
TCGA-OR-A5J2-01	4	161903944	172368442	3055	10464498
TCGA-OR-A5J2-01	4	172380962	172987639	187	606677
TCGA-OR-A5J2-01	4	172996893	180959787	2448	7962894
TCGA-OR-A5J2-01	4	180968431	181051325	18	82894
TCGA-OR-A5J2-01	4	181055616	181096214	14	40598
TCGA-OR-A5J2-01	4	181100812	181138325	21	37513
TCGA-OR-A5J2-01	4	181146155	181409601	122	263446
TCGA-OR-A5J2-01	4	181411860	181520182	72	108322
TCGA-OR-A5J2-01	4	181520702	190189043	3271	8668341
TCGA-OR-A5J2-01	4	190211271	190921709	141	710438
TCGA-OR-A5J2-01	5	51455	685748	128	634293
TCGA-OR-A5J2-01	5	806225	21324508	8217	20518283
TCGA-OR-A5J2-01	5	21386097	46251306	6921	24865209
TCGA-OR-A5J2-01	5	46278212	57321646	2447	11043434
TCGA-OR-A5J2-01	5	57338357	58303558	384	965201
TCGA-OR-A5J2-01	5	58304705	63358509	1445	5053804
TCGA-OR-A5J2-01	5	63390398	63985247	136	594849
TCGA-OR-A5J2-01	5	63995050	64764658	201	769608
TCGA-OR-A5J2-01	5	64770346	97821281	8691	33050935
TCGA-OR-A5J2-01	5	97821452	98270725	130	449273
TCGA-OR-A5J2-01	5	98274601	103849453	1369	5574852
TCGA-OR-A5J2-01	5	103878652	104577571	200	698919
TCGA-OR-A5J2-01	5	104594254	107314908	760	2720654
TCGA-OR-A5J2-01	5	107316863	107687616	116	370753
TCGA-OR-A5J2-01	5	107688854	112614706	1604	4925852
TCGA-OR-A5J2-01	5	112615626	112655413	10	39787
TCGA-OR-A5J2-01	5	112657404	162830483	16362	50173079
TCGA-OR-A5J2-01	5	162831477	164788438	604	1956961
TCGA-OR-A5J2-01	5	164788710	180189920	5516	15401210
TCGA-OR-A5J2-01	5	180199253	180374523	48	175270
TCGA-OR-A5J2-01	5	180433225	180692833	87	259608
TCGA-OR-A5J2-01	6	203845	254283	40	50438
TCGA-OR-A5J2-01	6	303017	29778029	11860	29475012
TCGA-OR-A5J2-01	6	29778109	29837072	59	58963
TCGA-OR-A5J2-01	6	29837188	31280823	641	1443635
TCGA-OR-A5J2-01	6	31317347	32449523	423	1132176
TCGA-OR-A5J2-01	6	32574014	32604372	13	30358
TCGA-OR-A5J2-01	6	32605884	32686196	42	80312
TCGA-OR-A5J2-01	6	32689324	65709688	8713	33020364
TCGA-OR-A5J2-01	6	65713792	79026686	3979	13312894
TCGA-OR-A5J2-01	6	79039234	81276112	687	2236878
TCGA-OR-A5J2-01	6	81298477	103734825	6429	22436348
TCGA-OR-A5J2-01	6	103765670	129329153	7272	25563483
TCGA-OR-A5J2-01	6	129330226	161032089	10674	31701863
TCGA-OR-A5J2-01	6	161068684	170918031	4083	9849347
TCGA-OR-A5J2-01	7	1561454	1936679	67	375225
TCGA-OR-A5J2-01	7	2018418	5220675	1140	3202257
TCGA-OR-A5J2-01	7	6267856	38695129	12935	32427273
TCGA-OR-A5J2-01	7	41227710	43302784	802	2075074
TCGA-OR-A5J2-01	8	164984	3789921	2097	3624937
TCGA-OR-A5J2-01	8	3791218	3803851	18	12633
TCGA-OR-A5J2-01	8	3808868	7011075	2726	3202207
TCGA-OR-A5J2-01	8	8087144	11934660	1996	3847516
TCGA-OR-A5J2-01	8	12473558	24972187	5971	12498629
TCGA-OR-A5J2-01	8	24991235	39225941	4359	14234706
TCGA-OR-A5J2-01	8	39397015	51030517	1785	11633502
TCGA-OR-A5J2-01	8	51039623	58117486	2195	7077863
TCGA-OR-A5J2-01	8	58136501	115632043	15504	57495542
TCGA-OR-A5J2-01	8	115650787	146293414	11060	30642627
TCGA-OR-A5J2-01	9	59985	4237371	2680	4177386
TCGA-OR-A5J2-01	9	4241205	4894106	398	652901
TCGA-OR-A5J2-01	9	4904498	5076691	60	172193
TCGA-OR-A5J2-01	9	5087087	6994684	663	1907597
TCGA-OR-A5J2-01	9	6996235	23361805	7540	16365570
TCGA-OR-A5J2-01	9	23378488	26910951	1282	3532463
TCGA-OR-A5J2-01	9	26919666	28055900	608	1136234
TCGA-OR-A5J2-01	9	28064538	44900526	3463	16835988
TCGA-OR-A5J2-01	9	67243904	141071475	23860	73827571
TCGA-OR-A5J2-01	11	206767	4967230	1243	4760463
TCGA-OR-A5J2-01	11	4978382	5778471	477	800089
TCGA-OR-A5J2-01	11	5816232	18940322	5093	13124090
TCGA-OR-A5J2-01	11	18951137	21846894	1541	2895757
TCGA-OR-A5J2-01	11	21850657	42797724	7131	20947067
TCGA-OR-A5J2-01	11	42823109	49701411	1766	6878302
TCGA-OR-A5J2-01	11	49758856	50751358	101	992502
TCGA-OR-A5J2-01	11	51205141	55355722	134	4150581
TCGA-OR-A5J2-01	11	55460788	81515950	6779	26055162
TCGA-OR-A5J2-01	11	81517158	89468883	2569	7951725
TCGA-OR-A5J2-01	11	89548892	99839504	3642	10290612
TCGA-OR-A5J2-01	11	99847933	107765399	2730	7917466
TCGA-OR-A5J2-01	11	107791995	113579598	1832	5787603
TCGA-OR-A5J2-01	11	113581042	134944770	8545	21363728
TCGA-OR-A5J2-01	14	20224003	20422583	16	198580
TCGA-OR-A5J2-01	14	20424926	69205220	15232	48780294
TCGA-OR-A5J2-01	14	69206572	106328827	12159	37122255
TCGA-OR-A5J2-01	14	106973708	107145272	35	171564
TCGA-OR-A5J2-01	14	107176213	107285437	31	109224
TCGA-OR-A5J2-01	15	20143409	22582902	18	2439493
TCGA-OR-A5J2-01	15	22765683	43017426	6185	20251743
TCGA-OR-A5J2-01	15	43039063	45383620	305	2344557
TCGA-OR-A5J2-01	15	45384178	45737100	110	352922
TCGA-OR-A5J2-01	15	45760977	54194989	2723	8434012
TCGA-OR-A5J2-01	15	54204746	62916672	3424	8711926
TCGA-OR-A5J2-01	15	62918435	65812104	753	2893669
TCGA-OR-A5J2-01	15	65822534	76878362	2913	11055828
TCGA-OR-A5J2-01	15	76902257	82580736	1790	5678479
TCGA-OR-A5J2-01	15	83221392	84540163	269	1318771
TCGA-OR-A5J2-01	15	84562547	88188826	1309	3626279
TCGA-OR-A5J2-01	15	88196750	102400037	5663	14203287
TCGA-OR-A5J2-01	16	91010	21585792	7945	21494782
TCGA-OR-A5J2-01	16	21605967	22421321	82	815354
TCGA-OR-A5J2-01	16	22625636	22704520	10	78884
TCGA-OR-A5J2-01	16	22712979	32483006	2294	9770027
TCGA-OR-A5J2-01	16	33550091	55795214	3114	22245123
TCGA-OR-A5J2-01	16	55853059	64499241	2560	8646182
TCGA-OR-A5J2-01	16	64509054	70855479	1472	6346425
TCGA-OR-A5J2-01	16	70855633	71202489	12	346856
TCGA-OR-A5J2-01	16	71207879	78371608	2769	7163729
TCGA-OR-A5J2-01	16	78385482	78654819	255	269337
TCGA-OR-A5J2-01	16	78661374	90163275	6458	11501901
TCGA-OR-A5J2-01	17	6888	18289923	5551	18283035
TCGA-OR-A5J2-01	17	18562720	18917915	51	355195
TCGA-OR-A5J2-01	17	19168912	19497890	62	328978
TCGA-OR-A5J2-01	17	19514756	44213712	4606	24698956
TCGA-OR-A5J2-01	17	44216322	44353885	34	137563
TCGA-OR-A5J2-01	17	44789285	54158456	2615	9369171
TCGA-OR-A5J2-01	17	54163047	54172591	12	9544
TCGA-OR-A5J2-01	17	54173463	56195246	806	2021783
TCGA-OR-A5J2-01	17	56212514	81049726	6376	24837212
TCGA-OR-A5J2-01	18	100949	78015057	25984	77914108
TCGA-OR-A5J2-01	19	260970	7176974	1010	6916004
TCGA-OR-A5J2-01	19	7415723	12352553	891	4936830
TCGA-OR-A5J2-01	19	15352372	36825458	4356	21473086
TCGA-OR-A5J2-01	19	36848604	59095126	4737	22246522
TCGA-OR-A5J2-01	20	69408	1552457	670	1483049
TCGA-OR-A5J2-01	20	1599142	6360785	1978	4761643
TCGA-OR-A5J2-01	20	6361187	26289925	8310	19928738
TCGA-OR-A5J2-01	20	53470583	54470324	487	999741
TCGA-OR-A5J2-01	21	14595264	48084820	12254	33489556
TCGA-OR-A5J2-01	22	16055207	18055605	336	2000398
TCGA-OR-A5J2-01	22	18062891	19984013	559	1921122
TCGA-OR-A5J2-01	22	19986148	22307519	387	2321371
TCGA-OR-A5J2-01	22	22315312	22432155	72	116843
TCGA-OR-A5J2-01	22	22435843	22508715	28	72872
TCGA-OR-A5J2-01	22	22513579	22525199	15	11620
TCGA-OR-A5J2-01	22	22531023	22572983	41	41960
TCGA-OR-A5J2-01	22	22579341	24292264	433	1712923
TCGA-OR-A5J2-01	22	24402321	29868855	2159	5466534
TCGA-OR-A5J2-01	22	29881828	34172801	1382	4290973
TCGA-OR-A5J2-01	22	34183257	39287910	1753	5104653
TCGA-OR-A5J2-01	22	39300048	51199978	3975	11899930
TCGA-OR-A5J3-01	1	564621	12882985	3230	12318364
TCGA-OR-A5J3-01	1	13214448	16846035	1114	3631587
TCGA-OR-A5J3-01	1	17282425	21687757	1677	4405332
TCGA-OR-A5J3-01	1	21688141	25570830	1110	3882689
TCGA-OR-A5J3-01	1	25688276	37765920	2941	12077644
TCGA-OR-A5J3-01	1	37767014	60045860	6544	22278846
TCGA-OR-A5J3-01	1	60058706	61184923	329	1126217
TCGA-OR-A5J3-01	1	61198000	71166556	3601	9968556
TCGA-OR-A5J3-01	1	71168497	72759524	436	1591027
TCGA-OR-A5J3-01	1	72811904	106002144	9923	33190240
TCGA-OR-A5J3-01	1	106024798	110220739	1227	4195941
TCGA-OR-A5J3-01	1	110253130	112688311	1098	2435181
TCGA-OR-A5J3-01	1	112706062	114831965	587	2125903
TCGA-OR-A5J3-01	1	114833845	149229086	2339	34395241
TCGA-OR-A5J3-01	1	149715562	152555176	554	2839614
TCGA-OR-A5J3-01	1	152590565	152759678	90	169113
TCGA-OR-A5J3-01	1	152773905	169216937	5990	16443032
TCGA-OR-A5J3-01	1	169238745	194448234	7759	25209489
TCGA-OR-A5J3-01	1	194457016	210068954	5192	15611938
TCGA-OR-A5J3-01	1	210093494	229809407	6703	19715913
TCGA-OR-A5J3-01	1	229827300	230443778	268	616478
TCGA-OR-A5J3-01	1	230453597	242076590	5037	11622993
TCGA-OR-A5J3-01	1	242082896	249198692	2105	7115796
TCGA-OR-A5J3-01	2	21833	4200669	1573	4178836
TCGA-OR-A5J3-01	2	4230062	13529732	3927	9299670
TCGA-OR-A5J3-01	2	13549728	34691069	7028	21141341
TCGA-OR-A5J3-01	2	34737163	52739102	7029	18001939
TCGA-OR-A5J3-01	2	52787949	98020523	11090	45232574
TCGA-OR-A5J3-01	2	98175863	146862085	14093	48686222
TCGA-OR-A5J3-01	2	146877806	164635629	4599	17757823
TCGA-OR-A5J3-01	2	164643588	203880992	10567	39237404
TCGA-OR-A5J3-01	2	203905718	207955158	1269	4049440
TCGA-OR-A5J3-01	2	207969486	213365022	1569	5395536
TCGA-OR-A5J3-01	2	213372988	243048760	9722	29675772
TCGA-OR-A5J3-01	3	70895	21652305	9019	21581410
TCGA-OR-A5J3-01	3	21654425	68723228	15756	47068803
TCGA-OR-A5J3-01	3	68755582	95456045	6077	26700463
TCGA-OR-A5J3-01	3	95479393	98952443	755	3473050
TCGA-OR-A5J3-01	3	98964877	125650045	7648	26685168
TCGA-OR-A5J3-01	3	125680500	129761124	1060	4080624
TCGA-OR-A5J3-01	3	129819602	133541774	1174	3722172
TCGA-OR-A5J3-01	3	133547216	136008432	774	2461216
TCGA-OR-A5J3-01	3	136047189	153469231	4937	17422042
TCGA-OR-A5J3-01	3	153473875	154337008	244	863133
TCGA-OR-A5J3-01	3	154361091	154495241	16	134150
TCGA-OR-A5J3-01	3	154496091	162504667	2200	8008576
TCGA-OR-A5J3-01	3	162628912	168727080	1286	6098168
TCGA-OR-A5J3-01	3	168739827	184776640	4489	16036813
TCGA-OR-A5J3-01	3	184789142	184831158	10	42016
TCGA-OR-A5J3-01	3	184841184	195464507	3626	10623323
TCGA-OR-A5J3-01	3	195478694	195656614	28	177920
TCGA-OR-A5J3-01	3	195734981	197833758	396	2098777
TCGA-OR-A5J3-01	4	69713	45005852	14940	44936139
TCGA-OR-A5J3-01	4	45010969	60314238	3240	15303269
TCGA-OR-A5J3-01	4	60331535	61934544	446	1603009
TCGA-OR-A5J3-01	4	61949061	64692059	645	2742998
TCGA-OR-A5J3-01	4	64725504	69220383	1275	4494879
TCGA-OR-A5J3-01	4	69591612	70120699	131	529087
TCGA-OR-A5J3-01	4	70239096	70389716	49	150620
TCGA-OR-A5J3-01	4	70391888	70726399	128	334511
TCGA-OR-A5J3-01	4	70741799	91911048	6203	21169249
TCGA-OR-A5J3-01	4	91918089	115171250	6061	23253161
TCGA-OR-A5J3-01	4	115188501	126432922	2945	11244421
TCGA-OR-A5J3-01	4	126435279	172368442	12363	45933163
TCGA-OR-A5J3-01	4	172380962	172987639	187	606677
TCGA-OR-A5J3-01	4	172996893	190510664	6042	17513771
TCGA-OR-A5J3-01	4	190518732	190686034	17	167302
TCGA-OR-A5J3-01	4	190690945	190921709	48	230764
TCGA-OR-A5J3-01	6	203845	254283	40	50438
TCGA-OR-A5J3-01	6	303017	378703	17	75686
TCGA-OR-A5J3-01	6	382559	16244385	7119	15861826
TCGA-OR-A5J3-01	6	16258216	19743486	1301	3485270
TCGA-OR-A5J3-01	6	19750718	22343318	970	2592600
TCGA-OR-A5J3-01	6	22345736	23743017	608	1397281
TCGA-OR-A5J3-01	6	23747732	26704972	1107	2957240
TCGA-OR-A5J3-01	6	26930299	29850274	788	2919975
TCGA-OR-A5J3-01	6	29876959	31280823	635	1403864
TCGA-OR-A5J3-01	6	31309924	32752139	534	1442215
TCGA-OR-A5J3-01	6	32759252	53924697	6789	21165445
TCGA-OR-A5J3-01	6	53938311	62236967	1139	8298656
TCGA-OR-A5J3-01	6	62242118	65335709	625	3093591
TCGA-OR-A5J3-01	6	65350776	72857544	2339	7506768
TCGA-OR-A5J3-01	6	72875512	77014948	1157	4139436
TCGA-OR-A5J3-01	6	77021978	77441495	124	419517
TCGA-OR-A5J3-01	6	77461073	78962626	457	1501553
TCGA-OR-A5J3-01	6	78987486	84963438	1711	5975952
TCGA-OR-A5J3-01	6	84971512	103734825	5410	18763313
TCGA-OR-A5J3-01	6	103765670	153943533	15476	50177863
TCGA-OR-A5J3-01	6	153967777	157241543	1197	3273766
TCGA-OR-A5J3-01	6	157249978	170918031	5355	13668053
TCGA-OR-A5J3-01	7	64692186	64967236	54	275050
TCGA-OR-A5J3-01	8	164984	3904730	2234	3739746
TCGA-OR-A5J3-01	8	3904874	7011075	2607	3106201
TCGA-OR-A5J3-01	8	8087144	11934660	1996	3847516
TCGA-OR-A5J3-01	8	12473558	15411608	1520	2938050
TCGA-OR-A5J3-01	8	15423270	16987102	766	1563832
TCGA-OR-A5J3-01	8	16988564	21385518	2481	4396954
TCGA-OR-A5J3-01	8	21402658	24972187	1202	3569529
TCGA-OR-A5J3-01	8	24984333	32098330	2627	7113997
TCGA-OR-A5J3-01	8	32106169	39225941	1733	7119772
TCGA-OR-A5J3-01	8	39397015	55291836	3027	15894821
TCGA-OR-A5J3-01	8	55292539	61971178	2188	6678639
TCGA-OR-A5J3-01	8	61979873	64847410	885	2867537
TCGA-OR-A5J3-01	8	64850725	66963989	400	2113264
TCGA-OR-A5J3-01	8	66986777	68541850	265	1555073
TCGA-OR-A5J3-01	8	68556828	72212365	1152	3655537
TCGA-OR-A5J3-01	8	72219863	101662721	7751	29442858
TCGA-OR-A5J3-01	8	101665409	103805324	739	2139915
TCGA-OR-A5J3-01	8	103809995	112291494	2352	8481499
TCGA-OR-A5J3-01	8	112300281	125755750	4191	13455469
TCGA-OR-A5J3-01	8	125758626	139796796	5911	14038170
TCGA-OR-A5J3-01	8	139799772	140153376	184	353604
TCGA-OR-A5J3-01	8	140156237	146293414	1494	6137177
TCGA-OR-A5J3-01	9	59985	602204	282	542219
TCGA-OR-A5J3-01	9	607816	5076691	2860	4468875
TCGA-OR-A5J3-01	9	5087087	17181174	5634	12094087
TCGA-OR-A5J3-01	9	17186374	17635571	179	449197
TCGA-OR-A5J3-01	9	17636337	21731366	1854	4095029
TCGA-OR-A5J3-01	9	21732466	23361805	534	1629339
TCGA-OR-A5J3-01	9	23378488	31481298	3041	8102810
TCGA-OR-A5J3-01	9	31490538	32781475	477	1290937
TCGA-OR-A5J3-01	9	32788611	39184065	1831	6395454
TCGA-OR-A5J3-01	9	44795319	105748480	11992	60953161
TCGA-OR-A5J3-01	9	105751859	105774107	13	22248
TCGA-OR-A5J3-01	9	105778931	106566497	281	787566
TCGA-OR-A5J3-01	9	106593860	138347808	11155	31753948
TCGA-OR-A5J3-01	9	138363933	141071475	424	2707542
TCGA-OR-A5J3-01	10	135656	3941340	1888	3805684
TCGA-OR-A5J3-01	10	3946975	17777536	6628	13830561
TCGA-OR-A5J3-01	10	18230259	24216156	2199	5985897
TCGA-OR-A5J3-01	10	24229446	24372757	73	143311
TCGA-OR-A5J3-01	10	24385372	27222320	1036	2836948
TCGA-OR-A5J3-01	10	27225904	33958834	2606	6732930
TCGA-OR-A5J3-01	10	33978969	47742076	2598	13763107
TCGA-OR-A5J3-01	10	48318619	51818485	942	3499866
TCGA-OR-A5J3-01	10	52000536	59094568	2607	7094032
TCGA-OR-A5J3-01	10	59095288	59199425	43	104137
TCGA-OR-A5J3-01	10	59218495	60920805	612	1702310
TCGA-OR-A5J3-01	10	60934229	67306079	2168	6371850
TCGA-OR-A5J3-01	10	67325453	120278944	17514	52953491
TCGA-OR-A5J3-01	10	120288377	124332296	1751	4043919
TCGA-OR-A5J3-01	10	124351013	128809645	1765	4458632
TCGA-OR-A5J3-01	10	128810820	135434551	2763	6623731
TCGA-OR-A5J3-01	11	206767	3486724	668	3279957
TCGA-OR-A5J3-01	11	3513785	4962752	565	1448967
TCGA-OR-A5J3-01	11	4962933	5778471	486	815538
TCGA-OR-A5J3-01	11	5816232	8957970	1298	3141738
TCGA-OR-A5J3-01	11	8958492	18960115	3801	10001623
TCGA-OR-A5J3-01	11	18972152	31362651	4618	12390499
TCGA-OR-A5J3-01	11	31402163	50751358	5916	19349195
TCGA-OR-A5J3-01	11	51192870	55355722	136	4162852
TCGA-OR-A5J3-01	11	55460788	56314082	253	853294
TCGA-OR-A5J3-01	11	56334457	64663227	2040	8328770
TCGA-OR-A5J3-01	11	64669105	124771271	19607	60102166
TCGA-OR-A5J3-01	11	124793716	133491908	3585	8698192
TCGA-OR-A5J3-01	11	133495291	134608079	439	1112788
TCGA-OR-A5J3-01	11	134615426	134944770	172	329344
TCGA-OR-A5J3-01	13	19212262	23625373	1491	4413111
TCGA-OR-A5J3-01	13	23638210	38071135	5988	14432925
TCGA-OR-A5J3-01	13	38088609	39043779	390	955170
TCGA-OR-A5J3-01	13	39065057	43297593	1555	4232536
TCGA-OR-A5J3-01	13	43303691	53359853	3170	10056162
TCGA-OR-A5J3-01	13	53363783	57749719	1111	4385936
TCGA-OR-A5J3-01	13	57775100	69248299	3132	11473199
TCGA-OR-A5J3-01	13	69269119	115106996	16553	45837877
TCGA-OR-A5J3-01	15	20143409	22582902	16	2439493
TCGA-OR-A5J3-01	15	22765683	30369914	2188	7604231
TCGA-OR-A5J3-01	15	30930500	60913505	9571	29983005
TCGA-OR-A5J3-01	15	60917275	76878362	4659	15961087
TCGA-OR-A5J3-01	15	76902257	82580736	1790	5678479
TCGA-OR-A5J3-01	15	83221392	102400037	7241	19178645
TCGA-OR-A5J3-01	16	33828054	34424309	34	596255
TCGA-OR-A5J3-01	17	6888	653818	133	646930
TCGA-OR-A5J3-01	17	692520	15038113	4732	14345593
TCGA-OR-A5J3-01	17	15058991	18289923	683	3230932
TCGA-OR-A5J3-01	17	18562720	18917915	51	355195
TCGA-OR-A5J3-01	17	19168912	34477480	2721	15308568
TCGA-OR-A5J3-01	17	34816256	37863708	640	3047452
TCGA-OR-A5J3-01	17	37869056	39407981	369	1538925
TCGA-OR-A5J3-01	17	39433473	39513456	30	79983
TCGA-OR-A5J3-01	17	39550151	44208674	903	4658523
TCGA-OR-A5J3-01	17	44213204	44353885	36	140681
TCGA-OR-A5J3-01	17	44789285	49490753	1032	4701468
TCGA-OR-A5J3-01	17	49499797	81049726	8776	31549929
TCGA-OR-A5J3-01	18	100949	38257382	11551	38156433
TCGA-OR-A5J3-01	18	38269498	54598872	5432	16329374
TCGA-OR-A5J3-01	18	54600496	63757244	3399	9156748
TCGA-OR-A5J3-01	18	63778434	78015057	5600	14236623
TCGA-OR-A5J3-01	19	43323314	43484495	25	161181
TCGA-OR-A5J3-01	20	74347	1558363	670	1484016
TCGA-OR-A5J3-01	20	1599142	6359041	1976	4759899
TCGA-OR-A5J3-01	20	6361187	15299479	3745	8938292
TCGA-OR-A5J3-01	20	15305258	26289925	4565	10984667
TCGA-OR-A5J3-01	20	29505893	62912463	11454	33406570
TCGA-OR-A5J3-01	22	16055207	22468619	1369	6413412
TCGA-OR-A5J3-01	22	22481498	22734158	113	252660
TCGA-OR-A5J3-01	22	22769923	23259859	60	489936
TCGA-OR-A5J3-01	22	23266118	23574494	102	308376
TCGA-OR-A5J3-01	22	23586945	24329711	231	742766
TCGA-OR-A5J3-01	22	24402321	35990858	4402	11588537
TCGA-OR-A5J3-01	22	35994015	39287910	892	3293895
TCGA-OR-A5J3-01	22	39300048	43212781	714	3912733
TCGA-OR-A5J3-01	22	43226599	45133340	782	1906741
TCGA-OR-A5J3-01	22	45146425	48667161	1478	3520736
TCGA-OR-A5J3-01	22	48670715	49229365	324	558650
TCGA-OR-A5J3-01	22	49294205	51199978	674	1905773
TCGA-OR-A5J4-01	1	22811523	22977883	46	166360
TCGA-OR-A5J4-01	1	22981876	23472341	159	490465
TCGA-OR-A5J4-01	1	25479736	25570830	15	91094
TCGA-OR-A5J4-01	1	25688276	25894853	12	206577
TCGA-OR-A5J4-01	1	25899165	26825582	230	926417
TCGA-OR-A5J4-01	1	88447326	95123749	1941	6676423
TCGA-OR-A5J4-01	1	95156715	98536883	933	3380168
TCGA-OR-A5J4-01	1	169855576	169960549	43	104973
TCGA-OR-A5J4-01	1	193120533	193150873	10	30340
TCGA-OR-A5J4-01	1	195526331	196256498	244	730167
TCGA-OR-A5J4-01	1	213511231	213724245	104	213014
TCGA-OR-A5J4-01	1	235349239	235435530	17	86291
TCGA-OR-A5J4-01	1	241210468	241405174	96	194706
TCGA-OR-A5J4-01	2	15470154	15669939	48	199785
TCGA-OR-A5J4-01	2	33428307	33598217	60	169910
TCGA-OR-A5J4-01	2	154240309	154318295	21	77986
TCGA-OR-A5J4-01	2	162489191	162700173	25	210982
TCGA-OR-A5J4-01	2	230336785	233000699	693	2663914
TCGA-OR-A5J4-01	2	233010827	238571499	2085	5560672
TCGA-OR-A5J4-01	2	238574426	239471469	245	897043
TCGA-OR-A5J4-01	2	239472099	239491403	12	19304
TCGA-OR-A5J4-01	2	239492882	243048760	979	3555878
TCGA-OR-A5J4-01	3	70895	6645601	3538	6574706
TCGA-OR-A5J4-01	3	6658264	11412604	2199	4754340
TCGA-OR-A5J4-01	3	11422319	11654007	63	231688
TCGA-OR-A5J4-01	3	11660412	13275607	614	1615195
TCGA-OR-A5J4-01	3	13282578	16091110	987	2808532
TCGA-OR-A5J4-01	3	16093310	16165133	32	71823
TCGA-OR-A5J4-01	3	16165418	16239063	43	73645
TCGA-OR-A5J4-01	3	16243596	16868913	267	625317
TCGA-OR-A5J4-01	3	16873603	16973762	27	100159
TCGA-OR-A5J4-01	3	16979755	17281330	79	301575
TCGA-OR-A5J4-01	3	17286817	17418747	39	131930
TCGA-OR-A5J4-01	3	17429929	20307061	640	2877132
TCGA-OR-A5J4-01	3	20340479	23975608	1384	3635129
TCGA-OR-A5J4-01	3	23982330	26019094	890	2036764
TCGA-OR-A5J4-01	3	26020681	26779008	239	758327
TCGA-OR-A5J4-01	3	26783236	31687232	1842	4903996
TCGA-OR-A5J4-01	3	31702921	37516206	1711	5813285
TCGA-OR-A5J4-01	3	37517029	37564843	26	47814
TCGA-OR-A5J4-01	3	37570399	37662261	59	91862
TCGA-OR-A5J4-01	3	37662867	52182944	3292	14520077
TCGA-OR-A5J4-01	3	52208898	52298986	16	90088
TCGA-OR-A5J4-01	3	52308845	52923251	103	614406
TCGA-OR-A5J4-01	3	52926687	53332706	94	406019
TCGA-OR-A5J4-01	3	53339982	62151095	3737	8811113
TCGA-OR-A5J4-01	3	78768942	78990535	55	221593
TCGA-OR-A5J4-01	3	114244796	114986432	138	741636
TCGA-OR-A5J4-01	3	147382800	147423509	17	40709
TCGA-OR-A5J4-01	4	3180021	3419840	73	239819
TCGA-OR-A5J4-01	4	10236142	10386973	113	150831
TCGA-OR-A5J4-01	4	42632678	42672065	18	39387
TCGA-OR-A5J4-01	4	86750313	86880701	46	130388
TCGA-OR-A5J4-01	4	95146135	95211610	13	65475
TCGA-OR-A5J4-01	4	182091295	182337796	138	246501
TCGA-OR-A5J4-01	4	182936435	183305078	195	368643
TCGA-OR-A5J4-01	5	59163826	59360341	52	196515
TCGA-OR-A5J4-01	5	59552578	59903971	93	351393
TCGA-OR-A5J4-01	5	114480364	114530301	23	49937
TCGA-OR-A5J4-01	5	180577677	180692833	45	115156
TCGA-OR-A5J4-01	6	101152631	101215184	12	62553
TCGA-OR-A5J4-01	6	118874345	119113809	84	239464
TCGA-OR-A5J4-01	6	132640030	132785797	44	145767
TCGA-OR-A5J4-01	7	44408	4477024	1256	4432616
TCGA-OR-A5J4-01	7	4477587	6833877	465	2356290
TCGA-OR-A5J4-01	7	6872172	11916354	2265	5044182
TCGA-OR-A5J4-01	7	11920873	54373148	15893	42452275
TCGA-OR-A5J4-01	7	54397486	77963561	3765	23566075
TCGA-OR-A5J4-01	7	77964474	78093859	108	129385
TCGA-OR-A5J4-01	7	78094559	78607537	220	512978
TCGA-OR-A5J4-01	7	78609930	92992989	3996	14383059
TCGA-OR-A5J4-01	7	93009888	95146007	579	2136119
TCGA-OR-A5J4-01	7	95153271	95269172	46	115901
TCGA-OR-A5J4-01	7	95269426	95356284	33	86858
TCGA-OR-A5J4-01	7	95362855	95422223	20	59368
TCGA-OR-A5J4-01	7	95424457	97885987	630	2461530
TCGA-OR-A5J4-01	7	97888085	109427705	2891	11539620
TCGA-OR-A5J4-01	7	109458896	145226102	9386	35767206
TCGA-OR-A5J4-01	7	145236490	153242365	2431	8005875
TCGA-OR-A5J4-01	7	153253567	154843573	625	1590006
TCGA-OR-A5J4-01	7	154846527	159119220	1429	4272693
TCGA-OR-A5J4-01	8	48689056	48797292	12	108236
TCGA-OR-A5J4-01	8	116471622	116519980	12	48358
TCGA-OR-A5J4-01	9	44795319	69827539	14	25032220
TCGA-OR-A5J4-01	9	102774215	103000105	41	225890
TCGA-OR-A5J4-01	10	135656	16686171	7998	16550515
TCGA-OR-A5J4-01	10	16686485	29606974	4788	12920489
TCGA-OR-A5J4-01	10	44992097	45230151	106	238054
TCGA-OR-A5J4-01	10	46977566	47742076	77	764510
TCGA-OR-A5J4-01	10	48442146	48660732	93	218586
TCGA-OR-A5J4-01	10	49363009	56780464	2712	7417455
TCGA-OR-A5J4-01	10	56788361	56883744	29	95383
TCGA-OR-A5J4-01	10	56896643	58239664	375	1343021
TCGA-OR-A5J4-01	10	58507400	59199425	275	692025
TCGA-OR-A5J4-01	10	59218495	61354446	753	2135951
TCGA-OR-A5J4-01	10	61366305	71190499	3200	9824194
TCGA-OR-A5J4-01	10	71198994	78948614	2401	7749620
TCGA-OR-A5J4-01	10	78956480	79348735	212	392255
TCGA-OR-A5J4-01	10	79349232	79482640	54	133408
TCGA-OR-A5J4-01	10	79492827	79625407	62	132580
TCGA-OR-A5J4-01	10	79629127	98630716	6404	19001589
TCGA-OR-A5J4-01	10	98639846	98761222	15	121376
TCGA-OR-A5J4-01	10	98766590	104287359	1475	5520769
TCGA-OR-A5J4-01	10	104315667	104546183	47	230516
TCGA-OR-A5J4-01	10	104559266	105563093	207	1003827
TCGA-OR-A5J4-01	10	105941044	106944379	447	1003335
TCGA-OR-A5J4-01	10	107944268	108991889	423	1047621
TCGA-OR-A5J4-01	10	109459046	109607346	98	148300
TCGA-OR-A5J4-01	10	115579680	116252408	242	672728
TCGA-OR-A5J4-01	10	132789123	134285403	570	1496280
TCGA-OR-A5J4-01	10	134290544	135434551	235	1144007
TCGA-OR-A5J4-01	11	206767	2710822	462	2504055
TCGA-OR-A5J4-01	11	2715455	3133174	130	417719
TCGA-OR-A5J4-01	11	3140196	3939097	193	798901
TCGA-OR-A5J4-01	11	4460261	4967230	317	506969
TCGA-OR-A5J4-01	11	4978382	5210250	105	231868
TCGA-OR-A5J4-01	11	5213276	10662308	2159	5449032
TCGA-OR-A5J4-01	11	10662349	12029082	812	1366733
TCGA-OR-A5J4-01	11	41128860	41235144	40	106284
TCGA-OR-A5J4-01	11	46406857	46515004	10	108147
TCGA-OR-A5J4-01	11	100848475	100910469	40	61994
TCGA-OR-A5J4-01	12	113578203	113710704	13	132501
TCGA-OR-A5J4-01	12	125219121	125486797	107	267676
TCGA-OR-A5J4-01	12	125496759	127371667	886	1874908
TCGA-OR-A5J4-01	12	127376158	130206702	1531	2830544
TCGA-OR-A5J4-01	12	130207017	130612590	206	405573
TCGA-OR-A5J4-01	12	130614785	132120586	728	1505801
TCGA-OR-A5J4-01	12	132152732	133777645	193	1624913
TCGA-OR-A5J4-01	13	19212262	38071135	7479	18858873
TCGA-OR-A5J4-01	13	38088609	44147460	2342	6058851
TCGA-OR-A5J4-01	13	44150535	44204553	31	54018
TCGA-OR-A5J4-01	13	44205683	47895235	1334	3689552
TCGA-OR-A5J4-01	13	47900049	48575587	245	675538
TCGA-OR-A5J4-01	13	48587083	48876592	73	289509
TCGA-OR-A5J4-01	13	48879935	72476988	6344	23597053
TCGA-OR-A5J4-01	13	72486797	111053959	14221	38567162
TCGA-OR-A5J4-01	13	111055150	111383937	194	328787
TCGA-OR-A5J4-01	13	111396484	115106996	1133	3710512
TCGA-OR-A5J4-01	15	22410343	37228213	4422	14817870
TCGA-OR-A5J4-01	15	37236342	37328149	33	91807
TCGA-OR-A5J4-01	15	37332109	45204971	2024	7872862
TCGA-OR-A5J4-01	15	45239324	58311280	4278	13071956
TCGA-OR-A5J4-01	15	58327347	64308369	2517	5981022
TCGA-OR-A5J4-01	15	64309222	64363526	27	54304
TCGA-OR-A5J4-01	15	64376238	68455381	1013	4079143
TCGA-OR-A5J4-01	15	68471891	71520278	950	3048387
TCGA-OR-A5J4-01	15	71530440	71659424	64	128984
TCGA-OR-A5J4-01	15	71668140	74498188	719	2830048
TCGA-OR-A5J4-01	15	74512235	74815915	67	303680
TCGA-OR-A5J4-01	15	74823094	76878362	307	2055268
TCGA-OR-A5J4-01	15	76902257	102400037	9031	25497780
TCGA-OR-A5J4-01	16	91010	205035	32	114025
TCGA-OR-A5J4-01	16	221057	1851826	240	1630769
TCGA-OR-A5J4-01	16	1852775	2248017	62	395242
TCGA-OR-A5J4-01	16	2263516	3714611	273	1451095
TCGA-OR-A5J4-01	16	3730499	5748791	741	2018292
TCGA-OR-A5J4-01	16	5751091	5759269	20	8178
TCGA-OR-A5J4-01	16	5759755	6450463	535	690708
TCGA-OR-A5J4-01	16	6450749	11288935	3059	4838186
TCGA-OR-A5J4-01	16	11293711	11527640	118	233929
TCGA-OR-A5J4-01	16	11533624	11688891	72	155267
TCGA-OR-A5J4-01	16	11692658	21389970	2789	9697312
TCGA-OR-A5J4-01	16	21534304	22421321	85	887017
TCGA-OR-A5J4-01	16	22625636	22704520	10	78884
TCGA-OR-A5J4-01	16	22712979	32483006	2294	9770027
TCGA-OR-A5J4-01	16	33940200	35205717	96	1265517
TCGA-OR-A5J4-01	16	46534977	56490549	3218	9955572
TCGA-OR-A5J4-01	16	56503416	66050918	3001	9547502
TCGA-OR-A5J4-01	16	66054207	69239042	587	3184835
TCGA-OR-A5J4-01	16	69272971	69680221	76	407250
TCGA-OR-A5J4-01	16	69689350	73074012	632	3384662
TCGA-OR-A5J4-01	16	73079212	74379973	534	1300761
TCGA-OR-A5J4-01	16	74465396	75225022	230	759626
TCGA-OR-A5J4-01	16	75236154	78129906	1430	2893752
TCGA-OR-A5J4-01	16	78134455	78183613	16	49158
TCGA-OR-A5J4-01	16	78186514	78371608	102	185094
TCGA-OR-A5J4-01	16	78385482	78843984	421	458502
TCGA-OR-A5J4-01	16	78853526	78960323	120	106797
TCGA-OR-A5J4-01	16	78961183	90163275	6174	11202092
TCGA-OR-A5J4-01	17	6888	229223	58	222335
TCGA-OR-A5J4-01	17	238193	914873	135	676680
TCGA-OR-A5J4-01	17	936851	1109605	37	172754
TCGA-OR-A5J4-01	17	1119826	9858736	2468	8738910
TCGA-OR-A5J4-01	17	9859544	9890142	22	30598
TCGA-OR-A5J4-01	17	9893003	15510856	2305	5617853
TCGA-OR-A5J4-01	17	15554278	17337339	336	1783061
TCGA-OR-A5J4-01	17	17337839	17798633	97	460794
TCGA-OR-A5J4-01	17	17802478	17960011	19	157533
TCGA-OR-A5J4-01	17	17972973	18275847	71	302874
TCGA-OR-A5J4-01	17	18278517	26588359	680	8309842
TCGA-OR-A5J4-01	17	26607720	27088626	55	480906
TCGA-OR-A5J4-01	17	27093542	27266143	19	172601
TCGA-OR-A5J4-01	17	27286662	37386899	2609	10100237
TCGA-OR-A5J4-01	17	37401051	40257163	625	2856112
TCGA-OR-A5J4-01	17	40262472	42265442	326	2002970
TCGA-OR-A5J4-01	17	42281282	42417496	20	136214
TCGA-OR-A5J4-01	17	42423665	42997149	98	573484
TCGA-OR-A5J4-01	17	43007951	43470760	100	462809
TCGA-OR-A5J4-01	17	43472507	44353885	222	881378
TCGA-OR-A5J4-01	17	44789285	48384501	776	3595216
TCGA-OR-A5J4-01	17	48386312	48830549	103	444237
TCGA-OR-A5J4-01	17	48836353	66429511	4604	17593158
TCGA-OR-A5J4-01	17	66430889	66600045	48	169156
TCGA-OR-A5J4-01	17	66603036	66673863	43	70827
TCGA-OR-A5J4-01	17	66678300	66735227	22	56927
TCGA-OR-A5J4-01	17	66738905	67109833	134	370928
TCGA-OR-A5J4-01	17	67119593	74779556	2528	7659963
TCGA-OR-A5J4-01	18	39599054	40097191	154	498137
TCGA-OR-A5J4-01	20	11958852	12125993	58	167141
TCGA-OR-A5J4-01	20	47420680	47499355	30	78675
TCGA-OR-A5J4-01	20	56978178	57004803	10	26625
TCGA-OR-A5J4-01	21	22640223	22770888	42	130665
TCGA-OR-A5J4-01	21	47542220	48084820	157	542600
TCGA-OR-A5J4-01	22	24469115	24639069	27	169954
TCGA-OR-A5J4-01	22	42983782	43130398	39	146616
TCGA-OR-A5J4-01	22	46423125	46463431	12	40306
TCGA-OR-A5J5-01	1	740857	1510801	52	769944
TCGA-OR-A5J5-01	1	1688192	72759524	20936	71071332
TCGA-OR-A5J5-01	1	72811904	112688311	12249	39876407
TCGA-OR-A5J5-01	1	112706062	144549929	2495	31843867
TCGA-OR-A5J5-01	1	144865627	152555176	985	7689549
TCGA-OR-A5J5-01	1	152590565	152759678	90	169113
TCGA-OR-A5J5-01	1	152773905	169216937	5990	16443032
TCGA-OR-A5J5-01	1	169256501	243044281	25366	73787780
TCGA-OR-A5J5-01	1	243049874	243119242	15	69368
TCGA-OR-A5J5-01	1	243272648	245503899	594	2231251
TCGA-OR-A5J5-01	1	245520118	249198692	1087	3678574
TCGA-OR-A5J5-01	2	21833	10201514	4177	10179681
TCGA-OR-A5J5-01	2	10225807	24275306	5286	14049499
TCGA-OR-A5J5-01	2	24286189	34699315	3064	10413126
TCGA-OR-A5J5-01	2	34741027	37663651	1186	2922624
TCGA-OR-A5J5-01	2	37678445	47722591	4143	10044146
TCGA-OR-A5J5-01	2	47730496	49519654	573	1789158
TCGA-OR-A5J5-01	2	49548375	77732666	9089	28184291
TCGA-OR-A5J5-01	2	77747513	132757831	12862	55010318
TCGA-OR-A5J5-01	2	132785659	146862085	4357	14076426
TCGA-OR-A5J5-01	2	146877806	184793851	10713	37916045
TCGA-OR-A5J5-01	2	184808589	243048760	17014	58240171
TCGA-OR-A5J5-01	3	70895	218663	98	147768
TCGA-OR-A5J5-01	3	234877	720990	229	486113
TCGA-OR-A5J5-01	3	723042	6645601	3211	5922559
TCGA-OR-A5J5-01	3	6658264	37977417	11245	31319153
TCGA-OR-A5J5-01	3	37982108	59639362	5630	21657254
TCGA-OR-A5J5-01	3	59641065	65196307	2997	5555242
TCGA-OR-A5J5-01	3	65218668	124453383	15510	59234715
TCGA-OR-A5J5-01	3	124461544	129760622	1391	5299078
TCGA-OR-A5J5-01	3	129819602	131987377	679	2167775
TCGA-OR-A5J5-01	3	132002834	134027322	650	2024488
TCGA-OR-A5J5-01	3	134036420	197833758	17851	63797338
TCGA-OR-A5J5-01	4	178387902	178824281	130	436379
TCGA-OR-A5J5-01	4	179729425	180580061	294	850636
TCGA-OR-A5J5-01	4	183077514	183419511	169	341997
TCGA-OR-A5J5-01	5	127652170	127739700	27	87530
TCGA-OR-A5J5-01	5	151412785	163240622	4135	11827837
TCGA-OR-A5J5-01	5	165366109	165671404	112	305295
TCGA-OR-A5J5-01	6	382559	6026211	2714	5643652
TCGA-OR-A5J5-01	6	6037045	24624857	7654	18587812
TCGA-OR-A5J5-01	6	24628090	29898897	1545	5270807
TCGA-OR-A5J5-01	6	29899677	78962626	13796	49062949
TCGA-OR-A5J5-01	6	78987486	103734825	7123	24747339
TCGA-OR-A5J5-01	6	103765670	170918031	22029	67152361
TCGA-OR-A5J5-01	7	133585386	133770607	58	185221
TCGA-OR-A5J5-01	9	59985	1581412	994	1521427
TCGA-OR-A5J5-01	9	1582315	9528291	4371	7945976
TCGA-OR-A5J5-01	9	9530755	9587666	28	56911
TCGA-OR-A5J5-01	9	9589682	30531968	8705	20942286
TCGA-OR-A5J5-01	9	30551595	39184065	2599	8632470
TCGA-OR-A5J5-01	9	44795319	101743317	10774	56947998
TCGA-OR-A5J5-01	9	101744783	103432451	356	1687668
TCGA-OR-A5J5-01	9	103446149	104034674	231	588525
TCGA-OR-A5J5-01	9	104359035	117093029	5077	12733994
TCGA-OR-A5J5-01	9	117097717	123053324	2697	5955607
TCGA-OR-A5J5-01	9	123071678	141071475	4625	17999797
TCGA-OR-A5J5-01	11	206767	4968117	1244	4761350
TCGA-OR-A5J5-01	11	4978382	5778471	477	800089
TCGA-OR-A5J5-01	11	5816232	9312034	1397	3495802
TCGA-OR-A5J5-01	11	9336349	18940322	3696	9603973
TCGA-OR-A5J5-01	11	18951137	55355722	10676	36404585
TCGA-OR-A5J5-01	11	55444868	107227356	15531	51782488
TCGA-OR-A5J5-01	11	107257165	124771271	6372	17514106
TCGA-OR-A5J5-01	11	124796696	134944770	4197	10148074
TCGA-OR-A5J5-01	13	19212262	100581539	27168	81369277
TCGA-OR-A5J5-01	13	100951856	102551035	702	1599179
TCGA-OR-A5J5-01	13	102558932	107680606	2466	5121674
TCGA-OR-A5J5-01	13	107682587	108100801	191	418214
TCGA-OR-A5J5-01	13	108206269	109448557	616	1242288
TCGA-OR-A5J5-01	13	109491962	111557399	1031	2065437
TCGA-OR-A5J5-01	15	22765683	60069078	11429	37303395
TCGA-OR-A5J5-01	15	60102381	76878362	4988	16775981
TCGA-OR-A5J5-01	15	76902257	84918288	2120	8016031
TCGA-OR-A5J5-01	15	85083606	102400037	6909	17316431
TCGA-OR-A5J5-01	17	6888	446162	78	439274
TCGA-OR-A5J5-01	17	462323	34477480	8245	34015157
TCGA-OR-A5J5-01	17	34816256	39407981	1009	4591725
TCGA-OR-A5J5-01	17	39433473	43570226	755	4136753
TCGA-OR-A5J5-01	17	43693538	44204373	176	510835
TCGA-OR-A5J5-01	17	44208144	44351686	36	143542
TCGA-OR-A5J5-01	17	44351929	81049726	9812	36697797
TCGA-OR-A5J5-01	18	100949	35139871	10582	35038922
TCGA-OR-A5J5-01	18	35152563	46991160	3850	11838597
TCGA-OR-A5J5-01	18	47016218	53302321	2190	6286103
TCGA-OR-A5J5-01	18	53309114	54543412	337	1234298
TCGA-OR-A5J5-01	18	54548804	54600508	27	51704
TCGA-OR-A5J5-01	18	54612506	63721579	3378	9109073
TCGA-OR-A5J5-01	18	63732807	63902250	55	169443
TCGA-OR-A5J5-01	18	63907596	78015057	5564	14107461
TCGA-OR-A5J5-01	20	69408	62912463	22413	62843055
TCGA-OR-A5J5-01	21	14595264	14969265	39	374001
TCGA-OR-A5J5-01	21	15203801	45653614	11509	30449813
TCGA-OR-A5J5-01	21	45653981	48084820	706	2430839
TCGA-OR-A5J5-01	22	17023514	22468619	1357	5445105
TCGA-OR-A5J5-01	22	22481498	24314006	505	1832508
TCGA-OR-A5J5-01	22	24402321	25081241	114	678920
TCGA-OR-A5J5-01	22	25087674	26559771	629	1472097
TCGA-OR-A5J5-01	22	26578221	30740148	1600	4161927
TCGA-OR-A5J5-01	22	30742125	39287910	2949	8545785
TCGA-OR-A5J5-01	22	39300048	39351466	19	51418
TCGA-OR-A5J5-01	22	39403794	42932317	636	3528523
TCGA-OR-A5J5-01	22	42957288	51199978	3320	8242690
TCGA-OR-A5J6-01	1	12808591	12858053	16	49462
TCGA-OR-A5J6-01	1	196823613	196901753	27	78140
TCGA-OR-A5J6-01	2	126027788	126050517	13	22729
TCGA-OR-A5J6-01	3	93543006	98936627	1102	5393621
TCGA-OR-A5J6-01	3	98950964	100708469	449	1757505
TCGA-OR-A5J6-01	3	100711270	102933587	514	2222317
TCGA-OR-A5J6-01	3	102938744	103911972	268	973228
TCGA-OR-A5J6-01	3	103914888	108810568	1373	4895680
TCGA-OR-A5J6-01	3	108811751	116070906	2026	7259155
TCGA-OR-A5J6-01	3	116085678	116695211	250	609533
TCGA-OR-A5J6-01	3	116698944	129711979	3816	13013035
TCGA-OR-A5J6-01	3	129730719	140537685	3217	10806966
TCGA-OR-A5J6-01	3	140562869	142939948	587	2377079
TCGA-OR-A5J6-01	3	142952805	151910714	2674	8957909
TCGA-OR-A5J6-01	3	151920974	162504667	2873	10583693
TCGA-OR-A5J6-01	3	162628912	177206819	3941	14577907
TCGA-OR-A5J6-01	3	177223930	185622875	2006	8398945
TCGA-OR-A5J6-01	3	185633030	192874747	2731	7241717
TCGA-OR-A5J6-01	3	192886747	195456889	727	2570142
TCGA-OR-A5J6-01	3	195478694	197832937	424	2354243
TCGA-OR-A5J6-01	4	144842092	144908566	12	66474
TCGA-OR-A5J6-01	4	182290596	182350796	41	60200
TCGA-OR-A5J6-01	7	118692691	118809766	14	117075
TCGA-OR-A5J6-01	14	20224003	22146832	662	1922829
TCGA-OR-A5J6-01	14	22155761	23099390	491	943629
TCGA-OR-A5J6-01	14	23100909	41606899	5724	18505990
TCGA-OR-A5J6-01	14	41633385	73990117	9974	32356732
TCGA-OR-A5J6-01	14	74066812	98975191	8774	24908379
TCGA-OR-A5J6-01	14	98979247	99413672	270	434425
TCGA-OR-A5J6-01	14	99415200	102186540	899	2771340
TCGA-OR-A5J6-01	14	102199154	106328827	606	4129673
TCGA-OR-A5J6-01	14	106715489	107285437	72	569948
TCGA-OR-A5J6-01	15	20143409	22582902	18	2439493
TCGA-OR-A5J6-01	16	6802435	6828220	33	25785
TCGA-OR-A5J6-01	18	100949	63628885	20334	63527936
TCGA-OR-A5J6-01	18	63637051	67217271	1270	3580220
TCGA-OR-A5J6-01	18	67217542	67548815	147	331273
TCGA-OR-A5J6-01	18	67550359	73077313	2279	5526954
TCGA-OR-A5J6-01	18	73080558	78015057	1950	4934499
TCGA-OR-A5J7-01	1	740857	949608	13	208751
TCGA-OR-A5J7-01	1	990417	8224282	2152	7233865
TCGA-OR-A5J7-01	1	8232625	8490603	68	257978
TCGA-OR-A5J7-01	1	8495519	9005320	95	509801
TCGA-OR-A5J7-01	1	9027391	9122557	35	95166
TCGA-OR-A5J7-01	1	9127458	9382469	79	255011
TCGA-OR-A5J7-01	1	9387311	9677853	71	290542
TCGA-OR-A5J7-01	1	9698262	10246129	71	547867
TCGA-OR-A5J7-01	1	10249963	10458439	39	208476
TCGA-OR-A5J7-01	1	10484416	11191232	162	706816
TCGA-OR-A5J7-01	1	11194591	15674269	1319	4479678
TCGA-OR-A5J7-01	1	15677932	15707137	19	29205
TCGA-OR-A5J7-01	1	15710113	16142960	100	432847
TCGA-OR-A5J7-01	1	16165661	16668933	85	503272
TCGA-OR-A5J7-01	1	16700793	16846035	27	145242
TCGA-OR-A5J7-01	1	17282425	21528835	1627	4246410
TCGA-OR-A5J7-01	1	21543459	21655884	39	112425
TCGA-OR-A5J7-01	1	21660475	21699339	16	38864
TCGA-OR-A5J7-01	1	21705311	21826566	26	121255
TCGA-OR-A5J7-01	1	21836934	21917234	31	80300
TCGA-OR-A5J7-01	1	21933193	22300465	104	367272
TCGA-OR-A5J7-01	1	22309874	22373624	13	63750
TCGA-OR-A5J7-01	1	22384713	23435538	361	1050825
TCGA-OR-A5J7-01	1	23445451	23937039	131	491588
TCGA-OR-A5J7-01	1	23939012	25570830	439	1631818
TCGA-OR-A5J7-01	1	25688276	33093008	1652	7404732
TCGA-OR-A5J7-01	1	33098468	33645971	82	547503
TCGA-OR-A5J7-01	1	33669004	33925967	67	256963
TCGA-OR-A5J7-01	1	33934824	37692018	1111	3757194
TCGA-OR-A5J7-01	1	37693988	38645708	223	951720
TCGA-OR-A5J7-01	1	38646818	41490885	736	2844067
TCGA-OR-A5J7-01	1	41507431	42105182	178	597751
TCGA-OR-A5J7-01	1	42108999	42410100	139	301101
TCGA-OR-A5J7-01	1	42417706	42780261	77	362555
TCGA-OR-A5J7-01	1	42797765	46119351	829	3321586
TCGA-OR-A5J7-01	1	46221617	46314170	17	92553
TCGA-OR-A5J7-01	1	46321843	50935622	1176	4613779
TCGA-OR-A5J7-01	1	50943370	55085141	890	4141771
TCGA-OR-A5J7-01	1	55103945	58273064	1510	3169119
TCGA-OR-A5J7-01	1	58281264	64837281	2522	6556017
TCGA-OR-A5J7-01	1	64855419	72759524	2643	7904105
TCGA-OR-A5J7-01	1	72811904	104130168	9523	31318264
TCGA-OR-A5J7-01	1	104308374	106002144	400	1693770
TCGA-OR-A5J7-01	1	106024798	108729759	931	2704961
TCGA-OR-A5J7-01	1	108854166	110107044	266	1252878
TCGA-OR-A5J7-01	1	110114229	110183021	15	68792
TCGA-OR-A5J7-01	1	110192766	112688311	1103	2495545
TCGA-OR-A5J7-01	1	112706062	121291080	2494	8585018
TCGA-OR-A5J7-01	1	144549929	145013754	21	463825
TCGA-OR-A5J7-01	1	145235261	147825662	405	2590401
TCGA-OR-A5J7-01	1	149040066	149908108	17	868042
TCGA-OR-A5J7-01	1	149920616	152555176	544	2634560
TCGA-OR-A5J7-01	1	152590565	153893023	470	1302458
TCGA-OR-A5J7-01	1	153927052	154959882	252	1032830
TCGA-OR-A5J7-01	1	154961706	155433942	44	472236
TCGA-OR-A5J7-01	1	155467277	156224304	96	757027
TCGA-OR-A5J7-01	1	156228060	161479438	1831	5251378
TCGA-OR-A5J7-01	1	161496900	201916432	13407	40419532
TCGA-OR-A5J7-01	1	201919674	201976480	16	56806
TCGA-OR-A5J7-01	1	201995394	205292690	1211	3297296
TCGA-OR-A5J7-01	1	205292775	205921859	206	629084
TCGA-OR-A5J7-01	1	206496641	212758604	2416	6261963
TCGA-OR-A5J7-01	1	212760561	220302117	2887	7541556
TCGA-OR-A5J7-01	1	220332552	249198692	10310	28866140
TCGA-OR-A5J7-01	2	80398484	80501998	50	103514
TCGA-OR-A5J7-01	3	9777069	9832327	10	55258
TCGA-OR-A5J7-01	3	163543844	163591341	20	47497
TCGA-OR-A5J7-01	4	181707386	182159150	176	451764
TCGA-OR-A5J7-01	4	182163907	182262917	58	99010
TCGA-OR-A5J7-01	4	182264559	183248852	513	984293
TCGA-OR-A5J7-01	5	98956833	99221839	71	265006
TCGA-OR-A5J7-01	5	99222237	99243865	12	21628
TCGA-OR-A5J7-01	5	99249466	99324810	38	75344
TCGA-OR-A5J7-01	5	99438989	99654495	51	215506
TCGA-OR-A5J7-01	6	67494090	68167289	244	673199
TCGA-OR-A5J7-01	6	71018864	77441495	1844	6422631
TCGA-OR-A5J7-01	6	77470251	79026686	462	1556435
TCGA-OR-A5J7-01	6	79039234	81276112	687	2236878
TCGA-OR-A5J7-01	6	81298477	88009380	1863	6710903
TCGA-OR-A5J7-01	6	88018313	88933556	294	915243
TCGA-OR-A5J7-01	6	88935719	95253048	2062	6317329
TCGA-OR-A5J7-01	6	95256763	103734825	2209	8478062
TCGA-OR-A5J7-01	6	103765670	118132131	4179	14366461
TCGA-OR-A5J7-01	6	118145480	118826695	205	681215
TCGA-OR-A5J7-01	6	118856282	170918031	17645	52061749
TCGA-OR-A5J7-01	7	96494940	96540428	20	45488
TCGA-OR-A5J7-01	8	164984	11934660	6837	11769676
TCGA-OR-A5J7-01	8	12291824	24972187	5972	12680363
TCGA-OR-A5J7-01	8	24991235	35603788	3652	10612553
TCGA-OR-A5J7-01	8	35615132	39225941	705	3610809
TCGA-OR-A5J7-01	8	39397015	128554776	24035	89157761
TCGA-OR-A5J7-01	8	128558990	128864137	132	305147
TCGA-OR-A5J7-01	8	128866468	146293414	6379	17426946
TCGA-OR-A5J7-01	9	26256238	26278879	12	22641
TCGA-OR-A5J7-01	11	85381837	85534546	41	152709
TCGA-OR-A5J7-01	13	33643904	34618002	457	974098
TCGA-OR-A5J7-01	13	34620493	38067575	1234	3447082
TCGA-OR-A5J7-01	13	38088609	38516603	206	427994
TCGA-OR-A5J7-01	13	38522037	46795090	3042	8273053
TCGA-OR-A5J7-01	13	46802657	53540522	1954	6737865
TCGA-OR-A5J7-01	13	53540858	69248299	4157	15707441
TCGA-OR-A5J7-01	13	69269119	73779179	1515	4510060
TCGA-OR-A5J7-01	13	73789670	78962112	2037	5172442
TCGA-OR-A5J7-01	13	78971267	101185001	6916	22213734
TCGA-OR-A5J7-01	13	101193705	115106996	6080	13913291
TCGA-OR-A5J7-01	14	102423214	102993303	91	570089
TCGA-OR-A5J7-01	15	20143409	22582902	18	2439493
TCGA-OR-A5J7-01	15	22765683	41657144	5861	18891461
TCGA-OR-A5J7-01	15	41682094	41976289	48	294195
TCGA-OR-A5J7-01	15	41986639	54773989	3673	12787350
TCGA-OR-A5J7-01	15	54774436	62984874	3195	8210438
TCGA-OR-A5J7-01	15	62990409	64638303	550	1647894
TCGA-OR-A5J7-01	15	64646777	76878362	3088	12231585
TCGA-OR-A5J7-01	15	76902257	90908934	4283	14006677
TCGA-OR-A5J7-01	15	90917174	91221307	92	304133
TCGA-OR-A5J7-01	15	91229436	92764428	656	1534992
TCGA-OR-A5J7-01	15	92767077	102400037	4000	9632960
TCGA-OR-A5J7-01	16	6737683	7277947	450	540264
TCGA-OR-A5J7-01	16	70854381	71202489	14	348108
TCGA-OR-A5J7-01	17	6888	420165	71	413277
TCGA-OR-A5J7-01	17	425099	6094335	1454	5669236
TCGA-OR-A5J7-01	17	6101084	7944609	503	1843525
TCGA-OR-A5J7-01	17	7951149	8351031	84	399882
TCGA-OR-A5J7-01	17	8376977	18289923	3439	9912946
TCGA-OR-A5J7-01	17	18562720	34982734	2807	16420014
TCGA-OR-A5J7-01	17	34985353	35264232	137	278879
TCGA-OR-A5J7-01	17	35268559	35675511	80	406952
TCGA-OR-A5J7-01	17	35693858	35889531	39	195673
TCGA-OR-A5J7-01	17	35896123	36926181	202	1030058
TCGA-OR-A5J7-01	17	36929200	37863708	147	934508
TCGA-OR-A5J7-01	17	37869056	38166879	47	297823
TCGA-OR-A5J7-01	17	38177432	42997149	968	4819717
TCGA-OR-A5J7-01	17	43007951	44204373	285	1196422
TCGA-OR-A5J7-01	17	44208144	44353885	39	145741
TCGA-OR-A5J7-01	17	44789285	45072856	90	283571
TCGA-OR-A5J7-01	17	45078850	45653364	86	574514
TCGA-OR-A5J7-01	17	45683125	45830948	23	147823
TCGA-OR-A5J7-01	17	45845943	45937447	34	91504
TCGA-OR-A5J7-01	17	45947053	46129353	49	182300
TCGA-OR-A5J7-01	17	46129762	48580515	547	2450753
TCGA-OR-A5J7-01	17	48592520	48674545	19	82025
TCGA-OR-A5J7-01	17	48685792	62006997	3405	13321205
TCGA-OR-A5J7-01	17	62010797	62133488	25	122691
TCGA-OR-A5J7-01	17	62134056	62316735	60	182679
TCGA-OR-A5J7-01	17	62324738	62368752	13	44014
TCGA-OR-A5J7-01	17	62377812	62409586	18	31774
TCGA-OR-A5J7-01	17	62410571	62981333	42	570762
TCGA-OR-A5J7-01	17	62985837	68344981	1689	5359144
TCGA-OR-A5J7-01	17	68347701	76276483	2630	7928782
TCGA-OR-A5J7-01	17	76288008	80205713	917	3917705
TCGA-OR-A5J7-01	17	80221185	81049726	161	828541
TCGA-OR-A5J7-01	18	51297633	51403368	31	105735
TCGA-OR-A5J7-01	18	52491323	52502887	16	11564
TCGA-OR-A5J7-01	22	16055207	29603796	3967	13548589
TCGA-OR-A5J7-01	22	29624582	29889201	70	264619
TCGA-OR-A5J7-01	22	29904519	35622616	2128	5718097
TCGA-OR-A5J7-01	22	35629782	35915388	71	285606
TCGA-OR-A5J7-01	22	35917309	38060691	691	2143382
TCGA-OR-A5J7-01	22	38060850	38272929	28	212079
TCGA-OR-A5J7-01	22	38282897	38546700	48	263803
TCGA-OR-A5J7-01	22	38548589	39255591	157	707002
TCGA-OR-A5J7-01	22	39272641	39351466	28	78825
TCGA-OR-A5J7-01	22	39419853	40849062	282	1429209
TCGA-OR-A5J7-01	22	40873576	41204680	55	331104
TCGA-OR-A5J7-01	22	41241945	41369108	12	127163
TCGA-OR-A5J7-01	22	41395125	41489920	16	94795
TCGA-OR-A5J7-01	22	41521755	41869625	55	347870
TCGA-OR-A5J7-01	22	41871463	51199978	3535	9328515
TCGA-OR-A5J8-01	1	564621	10704070	2699	10139449
TCGA-OR-A5J8-01	1	10726689	16142960	1533	5416271
TCGA-OR-A5J8-01	1	16165661	18586815	691	2421154
TCGA-OR-A5J8-01	1	18591321	25570830	2208	6979509
TCGA-OR-A5J8-01	1	25688276	30738432	1039	5050156
TCGA-OR-A5J8-01	1	30739299	35088484	1305	4349185
TCGA-OR-A5J8-01	1	35114268	55260951	4907	20146683
TCGA-OR-A5J8-01	1	55261209	72759524	6603	17498315
TCGA-OR-A5J8-01	1	72811904	73745058	199	933154
TCGA-OR-A5J8-01	1	73775929	74989882	301	1213953
TCGA-OR-A5J8-01	1	74991402	76050844	294	1059442
TCGA-OR-A5J8-01	1	76064915	77186974	484	1122059
TCGA-OR-A5J8-01	1	77190010	83828273	2089	6638263
TCGA-OR-A5J8-01	1	83829022	104130168	6155	20301146
TCGA-OR-A5J8-01	1	104308374	106002144	400	1693770
TCGA-OR-A5J8-01	1	106024798	108889277	958	2864479
TCGA-OR-A5J8-01	1	109042271	110220739	269	1178468
TCGA-OR-A5J8-01	1	110253130	112688311	1098	2435181
TCGA-OR-A5J8-01	1	112706062	114831965	587	2125903
TCGA-OR-A5J8-01	1	114833845	120099044	1745	5265199
TCGA-OR-A5J8-01	1	120109113	149229086	594	29119973
TCGA-OR-A5J8-01	1	149715562	152555176	554	2839614
TCGA-OR-A5J8-01	1	152590565	152759678	90	169113
TCGA-OR-A5J8-01	1	152773905	153672247	346	898342
TCGA-OR-A5J8-01	1	153695981	158866573	1425	5170592
TCGA-OR-A5J8-01	1	158875051	161604497	836	2729446
TCGA-OR-A5J8-01	1	161658658	169216937	3382	7558279
TCGA-OR-A5J8-01	1	169256501	174794144	1644	5537643
TCGA-OR-A5J8-01	1	174803606	175582250	315	778644
TCGA-OR-A5J8-01	1	175585503	189243366	4332	13657863
TCGA-OR-A5J8-01	1	189250593	189546970	68	296377
TCGA-OR-A5J8-01	1	189547501	193150873	1007	3603372
TCGA-OR-A5J8-01	1	193175933	194446549	391	1270616
TCGA-OR-A5J8-01	1	194448234	202042364	2296	7594130
TCGA-OR-A5J8-01	1	202055938	208437821	2100	6381883
TCGA-OR-A5J8-01	1	208445800	208455179	17	9379
TCGA-OR-A5J8-01	1	208457920	210068954	778	1611034
TCGA-OR-A5J8-01	1	210093494	223016406	4686	12922912
TCGA-OR-A5J8-01	1	223029701	241039771	6838	18010070
TCGA-OR-A5J8-01	1	241045196	241830086	369	784890
TCGA-OR-A5J8-01	1	241836977	242991986	502	1155009
TCGA-OR-A5J8-01	1	242994226	249198692	1718	6204466
TCGA-OR-A5J8-01	2	21833	295255	78	273422
TCGA-OR-A5J8-01	2	305203	27952406	10089	27647203
TCGA-OR-A5J8-01	2	27977701	40168467	4505	12190766
TCGA-OR-A5J8-01	2	40169250	40400127	128	230877
TCGA-OR-A5J8-01	2	40406518	52739102	4756	12332584
TCGA-OR-A5J8-01	2	52787949	59616824	2442	6828875
TCGA-OR-A5J8-01	2	59644842	84263861	7495	24619019
TCGA-OR-A5J8-01	2	84266294	87396814	761	3130520
TCGA-OR-A5J8-01	2	87520356	96239773	253	8719417
TCGA-OR-A5J8-01	2	96333794	96496891	12	163097
TCGA-OR-A5J8-01	2	96548068	98020523	124	1472455
TCGA-OR-A5J8-01	2	98175863	103633483	1572	5457620
TCGA-OR-A5J8-01	2	103656727	106849382	1073	3192655
TCGA-OR-A5J8-01	2	106887255	108003124	352	1115869
TCGA-OR-A5J8-01	2	108019522	111996785	840	3977263
TCGA-OR-A5J8-01	2	112003163	112260540	20	257377
TCGA-OR-A5J8-01	2	112270198	125309119	3993	13038921
TCGA-OR-A5J8-01	2	125313021	127843489	704	2530468
TCGA-OR-A5J8-01	2	127857946	129638078	486	1780132
TCGA-OR-A5J8-01	2	129646448	131017523	470	1371075
TCGA-OR-A5J8-01	2	131036000	146862085	4579	15826085
TCGA-OR-A5J8-01	2	146877806	149013228	417	2135422
TCGA-OR-A5J8-01	2	149022674	150742467	416	1719793
TCGA-OR-A5J8-01	2	150751907	153787485	984	3035578
TCGA-OR-A5J8-01	2	153800774	154889809	331	1089035
TCGA-OR-A5J8-01	2	154900325	193713350	10644	38813025
TCGA-OR-A5J8-01	2	193723663	194687745	135	964082
TCGA-OR-A5J8-01	2	194706556	195308971	89	602415
TCGA-OR-A5J8-01	2	195315579	203880992	2146	8565413
TCGA-OR-A5J8-01	2	203905718	229258805	8181	25353087
TCGA-OR-A5J8-01	2	229269233	230949767	523	1680534
TCGA-OR-A5J8-01	2	230960644	238851935	2715	7891291
TCGA-OR-A5J8-01	2	238852399	243048760	1142	4196361
TCGA-OR-A5J8-01	3	70895	185536	76	114641
TCGA-OR-A5J8-01	3	186019	26601764	10895	26415745
TCGA-OR-A5J8-01	3	26613201	27697816	354	1084615
TCGA-OR-A5J8-01	3	27702261	32101555	1703	4399294
TCGA-OR-A5J8-01	3	32122836	33042601	292	919765
TCGA-OR-A5J8-01	3	33054331	34724825	401	1670494
TCGA-OR-A5J8-01	3	34740630	35970883	374	1230253
TCGA-OR-A5J8-01	3	35973273	36920050	365	946777
TCGA-OR-A5J8-01	3	36925194	65196307	8946	28271113
TCGA-OR-A5J8-01	3	65218668	66007548	393	788880
TCGA-OR-A5J8-01	3	66293688	68723228	970	2429540
TCGA-OR-A5J8-01	3	68755582	72637774	1536	3882192
TCGA-OR-A5J8-01	3	72643275	75545172	1005	2901897
TCGA-OR-A5J8-01	3	75726925	78319581	707	2592656
TCGA-OR-A5J8-01	3	78321447	80840653	581	2519206
TCGA-OR-A5J8-01	3	80875679	85488740	927	4613061
TCGA-OR-A5J8-01	3	85499035	85616427	34	117392
TCGA-OR-A5J8-01	3	85617450	98936627	2034	13319177
TCGA-OR-A5J8-01	3	98950964	100591006	409	1640042
TCGA-OR-A5J8-01	3	100592854	100819829	103	226975
TCGA-OR-A5J8-01	3	100825388	100906082	29	80694
TCGA-OR-A5J8-01	3	100912662	101735205	148	822543
TCGA-OR-A5J8-01	3	101735647	112958324	3154	11222677
TCGA-OR-A5J8-01	3	112964992	119183341	1906	6218349
TCGA-OR-A5J8-01	3	119197285	129761124	2962	10563839
TCGA-OR-A5J8-01	3	129819602	131987377	679	2167775
TCGA-OR-A5J8-01	3	132002834	137816817	1621	5813983
TCGA-OR-A5J8-01	3	137817829	140263222	810	2445393
TCGA-OR-A5J8-01	3	140271829	140776298	143	504469
TCGA-OR-A5J8-01	3	140785834	143285765	705	2499931
TCGA-OR-A5J8-01	3	143286801	148963395	1609	5676594
TCGA-OR-A5J8-01	3	148966687	150201462	365	1234775
TCGA-OR-A5J8-01	3	150217341	162122771	3308	11905430
TCGA-OR-A5J8-01	3	162144488	162504667	104	360179
TCGA-OR-A5J8-01	3	162628912	162704020	29	75108
TCGA-OR-A5J8-01	3	162726432	186708804	6323	23982372
TCGA-OR-A5J8-01	3	186710637	192874747	2330	6164110
TCGA-OR-A5J8-01	3	192886747	193133933	69	247186
TCGA-OR-A5J8-01	3	193144406	195399075	656	2254669
TCGA-OR-A5J8-01	3	195456889	197833758	428	2376869
TCGA-OR-A5J8-01	4	69713	4082936	725	4013223
TCGA-OR-A5J8-01	4	4099676	9456977	2118	5357301
TCGA-OR-A5J8-01	4	9529130	10210390	295	681260
TCGA-OR-A5J8-01	4	10240663	10392354	113	151691
TCGA-OR-A5J8-01	4	10400156	21267872	4185	10867716
TCGA-OR-A5J8-01	4	21270358	26461951	1897	5191593
TCGA-OR-A5J8-01	4	26468947	28237783	559	1768836
TCGA-OR-A5J8-01	4	28237998	32353704	1167	4115706
TCGA-OR-A5J8-01	4	32380213	34765697	476	2385484
TCGA-OR-A5J8-01	4	34841364	69220383	9007	34379019
TCGA-OR-A5J8-01	4	69591612	96369670	7614	26778058
TCGA-OR-A5J8-01	4	96375542	104215706	2023	7840164
TCGA-OR-A5J8-01	4	104220288	106215370	452	1995082
TCGA-OR-A5J8-01	4	106226747	115171250	2482	8944503
TCGA-OR-A5J8-01	4	115189821	118191882	698	3002061
TCGA-OR-A5J8-01	4	118239302	120047235	525	1807933
TCGA-OR-A5J8-01	4	120047300	138128533	4466	18081233
TCGA-OR-A5J8-01	4	138133137	152175168	3690	14042031
TCGA-OR-A5J8-01	4	152192808	155802548	1107	3609740
TCGA-OR-A5J8-01	4	155803199	156874528	372	1071329
TCGA-OR-A5J8-01	4	156888519	158632070	513	1743551
TCGA-OR-A5J8-01	4	158639667	161031036	592	2391369
TCGA-OR-A5J8-01	4	161067895	161873925	279	806030
TCGA-OR-A5J8-01	4	161903944	171065247	2690	9161303
TCGA-OR-A5J8-01	4	171076106	172368442	364	1292336
TCGA-OR-A5J8-01	4	172380962	172987639	187	606677
TCGA-OR-A5J8-01	4	172996893	177297268	1156	4300375
TCGA-OR-A5J8-01	4	177309157	183567188	2493	6258031
TCGA-OR-A5J8-01	4	183572390	190765403	2436	7193013
TCGA-OR-A5J8-01	4	190771170	190921709	19	150539
TCGA-OR-A5J8-01	5	49779462	50152467	57	373005
TCGA-OR-A5J8-01	5	50161524	61572989	3710	11411465
TCGA-OR-A5J8-01	5	61593277	75006156	3586	13412879
TCGA-OR-A5J8-01	5	75021177	75785818	343	764641
TCGA-OR-A5J8-01	5	75795407	81416130	1719	5620723
TCGA-OR-A5J8-01	5	81438144	98922899	4136	17484755
TCGA-OR-A5J8-01	5	98929719	99304875	116	375156
TCGA-OR-A5J8-01	5	101195394	103849453	648	2654059
TCGA-OR-A5J8-01	5	103878652	158826357	17729	54947705
TCGA-OR-A5J8-01	5	158830819	162599739	1229	3768920
TCGA-OR-A5J8-01	5	162600750	172084255	3697	9483505
TCGA-OR-A5J8-01	5	172090883	172139506	20	48623
TCGA-OR-A5J8-01	5	172148764	180374523	2545	8225759
TCGA-OR-A5J8-01	5	180452002	180692833	85	240831
TCGA-OR-A5J8-01	6	203845	254283	40	50438
TCGA-OR-A5J8-01	6	303017	830957	233	527940
TCGA-OR-A5J8-01	6	833579	6525003	2830	5691424
TCGA-OR-A5J8-01	6	6528947	12182702	2411	5653755
TCGA-OR-A5J8-01	6	12196490	15965511	1554	3769021
TCGA-OR-A5J8-01	6	15970805	16244385	106	273580
TCGA-OR-A5J8-01	6	16258216	17850924	592	1592708
TCGA-OR-A5J8-01	6	17861661	19378986	569	1517325
TCGA-OR-A5J8-01	6	19381355	20752379	556	1371024
TCGA-OR-A5J8-01	6	20754119	22822887	810	2068768
TCGA-OR-A5J8-01	6	22829213	23056088	69	226875
TCGA-OR-A5J8-01	6	23067731	26663478	1385	3595747
TCGA-OR-A5J8-01	6	26682323	29837188	795	3154865
TCGA-OR-A5J8-01	6	43526464	43608386	16	81922
TCGA-OR-A5J8-01	6	47309111	50832457	885	3523346
TCGA-OR-A5J8-01	6	50882829	51007036	28	124207
TCGA-OR-A5J8-01	6	51010200	51701165	268	690965
TCGA-OR-A5J8-01	6	51884842	51905816	10	20974
TCGA-OR-A5J8-01	6	52955142	53027143	25	72001
TCGA-OR-A5J8-01	6	53938311	65335709	1764	11397398
TCGA-OR-A5J8-01	6	65350776	74590622	2859	9239846
TCGA-OR-A5J8-01	6	77470251	77482762	18	12511
TCGA-OR-A5J8-01	6	77490961	78323669	259	832708
TCGA-OR-A5J8-01	6	78335896	79041633	185	705737
TCGA-OR-A5J8-01	6	79045766	106149587	7821	27103821
TCGA-OR-A5J8-01	6	114522082	125742034	3150	11219952
TCGA-OR-A5J8-01	7	12856719	14216442	564	1359723
TCGA-OR-A5J8-01	7	31269461	31502278	107	232817
TCGA-OR-A5J8-01	7	64692186	64889409	36	197223
TCGA-OR-A5J8-01	7	93475155	93537202	25	62047
TCGA-OR-A5J8-01	8	164984	2080289	852	1915305
TCGA-OR-A5J8-01	8	2085178	2132611	54	47433
TCGA-OR-A5J8-01	8	2142267	7011075	3933	4868808
TCGA-OR-A5J8-01	8	8094763	11934660	1994	3839897
TCGA-OR-A5J8-01	8	12291824	15282409	1472	2990585
TCGA-OR-A5J8-01	8	18852474	18858287	12	5813
TCGA-OR-A5J8-01	8	18866227	39225941	6917	20359714
TCGA-OR-A5J8-01	8	39397015	40766191	556	1369176
TCGA-OR-A5J8-01	8	40784118	42970939	491	2186821
TCGA-OR-A5J8-01	8	43027010	51030517	736	8003507
TCGA-OR-A5J8-01	8	51033423	72212365	6132	21178942
TCGA-OR-A5J8-01	8	72220321	81989021	2838	9768700
TCGA-OR-A5J8-01	8	81992862	134170487	15568	52177625
TCGA-OR-A5J8-01	8	146135477	146293414	34	157937
TCGA-OR-A5J8-01	9	59985	602204	282	542219
TCGA-OR-A5J8-01	9	607816	17641128	8685	17033312
TCGA-OR-A5J8-01	9	17648727	21731366	1846	4082639
TCGA-OR-A5J8-01	9	21732466	23361805	534	1629339
TCGA-OR-A5J8-01	9	23378488	39184065	5350	15805577
TCGA-OR-A5J8-01	10	135656	2562753	1087	2427097
TCGA-OR-A5J8-01	10	2574803	6926362	2328	4351559
TCGA-OR-A5J8-01	10	6927417	7490206	300	562789
TCGA-OR-A5J8-01	10	7494290	7732419	140	238129
TCGA-OR-A5J8-01	10	7735876	8056495	103	320619
TCGA-OR-A5J8-01	10	8060862	8251108	103	190246
TCGA-OR-A5J8-01	10	8251307	10065682	832	1814375
TCGA-OR-A5J8-01	10	10077215	10707278	320	630063
TCGA-OR-A5J8-01	10	10709908	11126494	204	416586
TCGA-OR-A5J8-01	10	11129751	11154164	25	24413
TCGA-OR-A5J8-01	10	11154321	11688476	250	534155
TCGA-OR-A5J8-01	10	11688668	12260539	162	571871
TCGA-OR-A5J8-01	10	12266703	12314997	18	48294
TCGA-OR-A5J8-01	10	12323464	12419475	29	96011
TCGA-OR-A5J8-01	10	12439823	13313567	512	873744
TCGA-OR-A5J8-01	10	13313949	13636301	130	322352
TCGA-OR-A5J8-01	10	13652830	14088714	299	435884
TCGA-OR-A5J8-01	10	14088837	18623463	1874	4534626
TCGA-OR-A5J8-01	10	18625195	18747610	79	122415
TCGA-OR-A5J8-01	10	18754495	24372757	1992	5618262
TCGA-OR-A5J8-01	10	24385372	24477397	38	92025
TCGA-OR-A5J8-01	10	27229993	27629746	100	399753
TCGA-OR-A5J8-01	10	27631907	29027702	527	1395795
TCGA-OR-A5J8-01	10	29034873	31233032	1081	2198159
TCGA-OR-A5J8-01	10	31252409	47006369	3417	15753960
TCGA-OR-A5J8-01	10	47077739	47136996	13	59257
TCGA-OR-A5J8-01	10	47546130	47742076	61	195946
TCGA-OR-A5J8-01	10	48318619	56670968	2830	8352349
TCGA-OR-A5J8-01	10	56695884	67296327	3539	10600443
TCGA-OR-A5J8-01	10	67325453	67776492	179	451039
TCGA-OR-A5J8-01	10	67785177	80693216	4208	12908039
TCGA-OR-A5J8-01	10	80695072	80723467	11	28395
TCGA-OR-A5J8-01	10	80741205	81248584	252	507379
TCGA-OR-A5J8-01	10	81626662	107056279	7993	25429617
TCGA-OR-A5J8-01	10	107063192	110960027	1479	3896835
TCGA-OR-A5J8-01	10	110968020	122267906	4121	11299886
TCGA-OR-A5J8-01	10	122270209	122677062	221	406853
TCGA-OR-A5J8-01	10	122677426	135434551	5327	12757125
TCGA-OR-A5J8-01	11	206767	367139	54	160372
TCGA-OR-A5J8-01	11	371265	4968117	1190	4596852
TCGA-OR-A5J8-01	11	4978382	5778471	477	800089
TCGA-OR-A5J8-01	11	5816232	18960115	5099	13143883
TCGA-OR-A5J8-01	11	18972152	31362651	4618	12390499
TCGA-OR-A5J8-01	11	31402163	33383339	523	1981176
TCGA-OR-A5J8-01	11	33388481	33911834	218	523353
TCGA-OR-A5J8-01	11	33913568	34739717	377	826149
TCGA-OR-A5J8-01	11	34741213	34772427	13	31214
TCGA-OR-A5J8-01	11	34772501	40737193	2165	5964692
TCGA-OR-A5J8-01	11	40746664	41852801	404	1106137
TCGA-OR-A5J8-01	11	41864663	50751358	2216	8886695
TCGA-OR-A5J8-01	11	51192870	51267672	11	74802
TCGA-OR-A5J8-01	11	51375310	51563636	30	188326
TCGA-OR-A5J8-01	11	54828062	55355722	95	527660
TCGA-OR-A5J8-01	11	55460788	56718765	372	1257977
TCGA-OR-A5J8-01	11	56724625	107227356	15157	50502731
TCGA-OR-A5J8-01	11	107257165	110216672	828	2959507
TCGA-OR-A5J8-01	11	110217182	134944770	9740	24727588
TCGA-OR-A5J8-01	12	19491202	29159781	3518	9668579
TCGA-OR-A5J8-01	12	45925755	55034908	2409	9109153
TCGA-OR-A5J8-01	12	55038704	65379265	2713	10340561
TCGA-OR-A5J8-01	13	19212262	26209703	2662	6997441
TCGA-OR-A5J8-01	13	26223618	67528573	13745	41304955
TCGA-OR-A5J8-01	13	67536416	72476988	1440	4940572
TCGA-OR-A5J8-01	13	72486797	98530796	8523	26043999
TCGA-OR-A5J8-01	13	98544955	100203573	645	1658618
TCGA-OR-A5J8-01	13	100205332	107382370	3267	7177038
TCGA-OR-A5J8-01	13	107391098	115106996	3110	7715898
TCGA-OR-A5J8-01	14	20422583	24484459	1533	4061876
TCGA-OR-A5J8-01	14	24519139	57127030	10077	32607891
TCGA-OR-A5J8-01	14	57141867	59804127	939	2662260
TCGA-OR-A5J8-01	14	59804497	91264720	9987	31460223
TCGA-OR-A5J8-01	14	91265601	97171075	2272	5905474
TCGA-OR-A5J8-01	14	106973708	107160325	36	186617
TCGA-OR-A5J8-01	14	107160654	107285437	32	124783
TCGA-OR-A5J8-01	15	22765683	27022368	1278	4256685
TCGA-OR-A5J8-01	15	27032067	27224321	52	192254
TCGA-OR-A5J8-01	15	27228632	30369914	855	3141282
TCGA-OR-A5J8-01	15	30930500	32511555	465	1581055
TCGA-OR-A5J8-01	15	32931904	34671124	876	1739220
TCGA-OR-A5J8-01	15	34763616	39587121	1783	4823505
TCGA-OR-A5J8-01	15	39589246	76869929	11104	37280683
TCGA-OR-A5J8-01	15	76902257	102400037	9031	25497780
TCGA-OR-A5J8-01	16	91010	19944363	7559	19853353
TCGA-OR-A5J8-01	16	19973868	20478436	186	504568
TCGA-OR-A5J8-01	16	20478724	20532642	14	53918
TCGA-OR-A5J8-01	16	20546884	28631585	2276	8084701
TCGA-OR-A5J8-01	16	28825605	29412503	62	586898
TCGA-OR-A5J8-01	16	29580611	31957368	231	2376757
TCGA-OR-A5J8-01	16	33828054	52405521	1729	18577467
TCGA-OR-A5J8-01	16	52417241	55795214	1384	3377973
TCGA-OR-A5J8-01	16	55853059	70139542	3939	14286483
TCGA-OR-A5J8-01	16	70286550	90163275	9592	19876725
TCGA-OR-A5J8-01	17	6888	16662914	5187	16656026
TCGA-OR-A5J8-01	17	16735532	18289923	364	1554391
TCGA-OR-A5J8-01	17	18562720	18917915	51	355195
TCGA-OR-A5J8-01	17	19168912	39407981	3730	20239069
TCGA-OR-A5J8-01	17	39433473	44353885	972	4920412
TCGA-OR-A5J8-01	17	44789285	54165029	2623	9375744
TCGA-OR-A5J8-01	17	54172277	66022660	2754	11850383
TCGA-OR-A5J8-01	17	66062316	66153864	14	91548
TCGA-OR-A5J8-01	17	66154676	76276483	3338	10121807
TCGA-OR-A5J8-01	17	76288008	77246390	293	958382
TCGA-OR-A5J8-01	17	77252527	80521092	666	3268565
TCGA-OR-A5J8-01	17	80559167	81049726	118	490559
TCGA-OR-A5J8-01	19	260970	33417044	6002	33156074
TCGA-OR-A5J8-01	19	33419560	35849061	650	2429501
TCGA-OR-A5J8-01	19	35882487	48401329	2117	12518842
TCGA-OR-A5J8-01	19	48464978	52131733	851	3666755
TCGA-OR-A5J8-01	19	52154905	56278050	1055	4123145
TCGA-OR-A5J8-01	19	56288941	59095126	863	2806185
TCGA-OR-A5J8-01	20	69408	333463	111	264055
TCGA-OR-A5J8-01	20	335621	861639	231	526018
TCGA-OR-A5J8-01	20	864512	1558363	329	693851
TCGA-OR-A5J8-01	20	1599142	3091270	662	1492128
TCGA-OR-A5J8-01	20	3102998	12629594	4107	9526596
TCGA-OR-A5J8-01	20	12630804	15237052	938	2606248
TCGA-OR-A5J8-01	20	15239469	22186593	3100	6947124
TCGA-OR-A5J8-01	20	22188798	24880415	1236	2691617
TCGA-OR-A5J8-01	20	25024879	26197931	183	1173052
TCGA-OR-A5J8-01	21	10971566	28200072	4801	17228506
TCGA-OR-A5J8-01	21	28204424	30153698	798	1949274
TCGA-OR-A5J8-01	21	30161789	48084820	6656	17923031
TCGA-OR-A5J8-01	22	16055207	23482718	1613	7427511
TCGA-OR-A5J8-01	22	23494833	23574494	30	79661
TCGA-OR-A5J8-01	22	23586945	39287910	5525	15700965
TCGA-OR-A5J8-01	22	39300048	39351466	19	51418
TCGA-OR-A5J8-01	22	39403794	40793260	275	1389466
TCGA-OR-A5J8-01	22	40800071	49678782	3268	8878711
TCGA-OR-A5J8-01	22	49681255	49810402	96	129147
TCGA-OR-A5J8-01	22	49815898	51199978	317	1384080
TCGA-OR-A5J9-01	1	1812688	4733793	822	2921105
TCGA-OR-A5J9-01	2	21833	3728104	1348	3706271
TCGA-OR-A5J9-01	2	3742156	34652398	11174	30910242
TCGA-OR-A5J9-01	2	34663443	52743925	7038	18080482
TCGA-OR-A5J9-01	2	52787949	129638078	20133	76850129
TCGA-OR-A5J9-01	2	129646448	141435073	3502	11788625
TCGA-OR-A5J9-01	2	141439838	145469081	1186	4029243
TCGA-OR-A5J9-01	2	145487619	146862085	360	1374466
TCGA-OR-A5J9-01	2	146877806	227692702	22870	80814896
TCGA-OR-A5J9-01	2	227705161	239063874	3769	11358713
TCGA-OR-A5J9-01	2	240722820	240875852	47	153032
TCGA-OR-A5J9-01	2	240877081	243014630	507	2137549
TCGA-OR-A5J9-01	3	70895	27986724	11438	27915829
TCGA-OR-A5J9-01	3	28000828	68723228	13337	40722400
TCGA-OR-A5J9-01	4	149561359	149673625	41	112266
TCGA-OR-A5J9-01	4	182455856	182616957	93	161101
TCGA-OR-A5J9-01	4	182686437	182901044	97	214607
TCGA-OR-A5J9-01	4	183137216	183275327	90	138111
TCGA-OR-A5J9-01	6	203845	254283	40	50438
TCGA-OR-A5J9-01	6	279695	6026211	2733	5746516
TCGA-OR-A5J9-01	6	6037045	20261048	5957	14224003
TCGA-OR-A5J9-01	6	20271926	31280823	3871	11008897
TCGA-OR-A5J9-01	6	31295987	32574171	428	1278184
TCGA-OR-A5J9-01	6	32578082	38884441	1998	6306359
TCGA-OR-A5J9-01	6	38895128	76930833	10134	38035705
TCGA-OR-A5J9-01	6	76933416	77014948	22	81532
TCGA-OR-A5J9-01	6	77021978	77422497	120	400519
TCGA-OR-A5J9-01	6	77439868	78494466	325	1054598
TCGA-OR-A5J9-01	6	78517195	78751726	64	234531
TCGA-OR-A5J9-01	6	78767422	79041633	81	274211
TCGA-OR-A5J9-01	6	79045766	96930504	5306	17884738
TCGA-OR-A5J9-01	6	96940883	103734825	1807	6793942
TCGA-OR-A5J9-01	6	103765670	166492102	20278	62726432
TCGA-OR-A5J9-01	6	166505924	170918031	1751	4412107
TCGA-OR-A5J9-01	7	1563732	54373148	19676	52809416
TCGA-OR-A5J9-01	7	54397486	56325243	580	1927757
TCGA-OR-A5J9-01	7	56339152	56755583	68	416431
TCGA-OR-A5J9-01	7	56807732	61888128	147	5080396
TCGA-OR-A5J9-01	7	63109270	63166234	13	56964
TCGA-OR-A5J9-01	9	59985	4636900	2933	4576915
TCGA-OR-A5J9-01	9	4639853	44830239	13767	40190386
TCGA-OR-A5J9-01	9	44866028	79424168	3122	34558140
TCGA-OR-A5J9-01	9	79426642	106566497	9159	27139855
TCGA-OR-A5J9-01	9	106593860	113024442	2724	6430582
TCGA-OR-A5J9-01	9	113032431	138211368	8382	25178937
TCGA-OR-A5J9-01	9	138217797	141071475	473	2853678
TCGA-OR-A5J9-01	11	206767	4726440	1107	4519673
TCGA-OR-A5J9-01	11	4729134	5208174	236	479040
TCGA-OR-A5J9-01	11	5209592	5778471	375	568879
TCGA-OR-A5J9-01	11	5816232	6104831	137	288599
TCGA-OR-A5J9-01	11	6122503	7559930	600	1437427
TCGA-OR-A5J9-01	11	7562087	18940322	4353	11378235
TCGA-OR-A5J9-01	11	18951137	55355722	10676	36404585
TCGA-OR-A5J9-01	11	55460788	58847176	935	3386388
TCGA-OR-A5J9-01	11	58855019	64659837	1357	5804818
TCGA-OR-A5J9-01	11	64663227	78492812	3051	13829585
TCGA-OR-A5J9-01	11	78497521	79667382	582	1169861
TCGA-OR-A5J9-01	11	79668733	79873627	112	204894
TCGA-OR-A5J9-01	11	79874114	80086923	93	212809
TCGA-OR-A5J9-01	11	80092415	80136311	26	43896
TCGA-OR-A5J9-01	11	80136469	80299652	75	163183
TCGA-OR-A5J9-01	11	80300373	80490731	68	190358
TCGA-OR-A5J9-01	11	80499463	80690388	75	190925
TCGA-OR-A5J9-01	11	80703967	81426995	358	723028
TCGA-OR-A5J9-01	11	81429155	81608889	80	179734
TCGA-OR-A5J9-01	11	81609008	81643956	13	34948
TCGA-OR-A5J9-01	11	81650211	85628827	1199	3978616
TCGA-OR-A5J9-01	11	85641955	87681056	777	2039101
TCGA-OR-A5J9-01	11	87745806	88175768	179	429962
TCGA-OR-A5J9-01	11	88190809	106607844	6352	18417035
TCGA-OR-A5J9-01	11	106614752	116158779	3256	9544027
TCGA-OR-A5J9-01	11	116168614	124181111	3098	8012497
TCGA-OR-A5J9-01	11	124189729	129260327	1986	5070598
TCGA-OR-A5J9-01	11	129272791	130179425	267	906634
TCGA-OR-A5J9-01	11	131607351	134944770	1482	3337419
TCGA-OR-A5J9-01	13	19212262	28055027	3494	8842765
TCGA-OR-A5J9-01	13	28063413	57749719	10214	29686306
TCGA-OR-A5J9-01	13	57803185	83805399	8141	26002214
TCGA-OR-A5J9-01	14	32852903	33987595	610	1134692
TCGA-OR-A5J9-01	14	36425999	41219377	1490	4793378
TCGA-OR-A5J9-01	14	41275127	41489187	69	214060
TCGA-OR-A5J9-01	14	41496527	42270615	207	774088
TCGA-OR-A5J9-01	14	42464020	43550230	296	1086210
TCGA-OR-A5J9-01	14	44916506	45304514	111	388008
TCGA-OR-A5J9-01	14	45310388	45380472	14	70084
TCGA-OR-A5J9-01	14	45392807	45769728	31	376921
TCGA-OR-A5J9-01	14	47043525	49919752	811	2876227
TCGA-OR-A5J9-01	14	50807624	59432103	3193	8624479
TCGA-OR-A5J9-01	14	59593663	62152283	748	2558620
TCGA-OR-A5J9-01	14	62157142	67970188	1555	5813046
TCGA-OR-A5J9-01	14	69954376	73990117	1385	4035741
TCGA-OR-A5J9-01	14	74066812	74222486	34	155674
TCGA-OR-A5J9-01	14	74247410	78493306	1390	4245896
TCGA-OR-A5J9-01	14	78960130	87465993	2798	8505863
TCGA-OR-A5J9-01	14	87565302	95572111	2809	8006809
TCGA-OR-A5J9-01	14	95720678	99472932	1756	3752254
TCGA-OR-A5J9-01	14	99474165	100118093	285	643928
TCGA-OR-A5J9-01	14	100638235	101700618	305	1062383
TCGA-OR-A5J9-01	14	101706766	102114689	123	407923
TCGA-OR-A5J9-01	14	102326019	104866687	448	2540668
TCGA-OR-A5J9-01	14	104875013	106328827	137	1453814
TCGA-OR-A5J9-01	14	106715489	107177931	43	462442
TCGA-OR-A5J9-01	14	107179847	107285437	28	105590
TCGA-OR-A5J9-01	17	6888	8241891	2086	8235003
TCGA-OR-A5J9-01	17	8253984	17484654	3326	9230670
TCGA-OR-A5J9-01	17	17492060	17675278	37	183218
TCGA-OR-A5J9-01	17	17689473	18289923	102	600450
TCGA-OR-A5J9-01	17	18562720	19447016	102	884296
TCGA-OR-A5J9-01	17	19455277	19613357	32	158080
TCGA-OR-A5J9-01	17	19622643	34436532	2623	14813889
TCGA-OR-A5J9-01	17	34816256	43055718	1668	8239462
TCGA-OR-A5J9-01	17	43058742	43570226	95	511484
TCGA-OR-A5J9-01	17	43693538	43788796	35	95258
TCGA-OR-A5J9-01	17	43795433	44213712	144	418279
TCGA-OR-A5J9-01	17	44216322	44353885	34	137563
TCGA-OR-A5J9-01	17	44789285	81049726	9809	36260441
TCGA-OR-A5J9-01	18	100949	13816178	5498	13715229
TCGA-OR-A5J9-01	18	13822256	28034323	2963	14212067
TCGA-OR-A5J9-01	18	28038282	41976886	4198	13938604
TCGA-OR-A5J9-01	18	41984948	42800148	317	815200
TCGA-OR-A5J9-01	18	42802010	60878629	6414	18076619
TCGA-OR-A5J9-01	18	60888443	76660693	6269	15772250
TCGA-OR-A5J9-01	18	76662714	78015057	320	1352343
TCGA-OR-A5J9-01	22	16055207	17436846	95	1381639
TCGA-OR-A5J9-01	22	17442206	18479447	403	1037241
TCGA-OR-A5J9-01	22	18482600	18655860	75	173260
TCGA-OR-A5J9-01	22	18877787	19107596	64	229809
TCGA-OR-A5J9-01	22	29269991	29409966	47	139975
TCGA-OR-A5JA-01	1	740857	1018704	19	277847
TCGA-OR-A5JA-01	1	1039098	12915847	3212	11876749
TCGA-OR-A5JA-01	1	13793392	16142960	1001	2349568
TCGA-OR-A5JA-01	1	16165661	16846035	112	680374
TCGA-OR-A5JA-01	1	17282425	19173614	863	1891189
TCGA-OR-A5JA-01	1	19198895	25570830	1923	6371935
TCGA-OR-A5JA-01	1	25688276	37892550	2992	12204274
TCGA-OR-A5JA-01	1	37900173	39128601	326	1228428
TCGA-OR-A5JA-01	1	39135188	39387607	88	252419
TCGA-OR-A5JA-01	1	39391214	42119844	649	2728630
TCGA-OR-A5JA-01	1	42131623	42470274	149	338651
TCGA-OR-A5JA-01	1	42470941	52469594	2254	9998653
TCGA-OR-A5JA-01	1	52481985	63408160	4162	10926175
TCGA-OR-A5JA-01	1	63411308	70917116	2625	7505808
TCGA-OR-A5JA-01	1	70919559	71067139	115	147580
TCGA-OR-A5JA-01	1	71068143	72759524	491	1691381
TCGA-OR-A5JA-01	1	72811904	76050844	795	3238940
TCGA-OR-A5JA-01	1	76064915	92095626	5324	16030711
TCGA-OR-A5JA-01	1	92099741	106002144	3803	13902403
TCGA-OR-A5JA-01	1	110253130	112688311	1098	2435181
TCGA-OR-A5JA-01	1	112706062	120156051	2350	7449989
TCGA-OR-A5JA-01	1	152590565	152759678	90	169113
TCGA-OR-A5JA-01	1	152773905	156802657	905	4028752
TCGA-OR-A5JA-01	1	156948880	158866573	828	1917693
TCGA-OR-A5JA-01	1	158875051	169216937	4218	10341886
TCGA-OR-A5JA-01	1	169256501	196711067	8390	27454566
TCGA-OR-A5JA-01	1	196823613	199107702	552	2284089
TCGA-OR-A5JA-01	1	199114747	210068954	4008	10954207
TCGA-OR-A5JA-01	1	210093494	233002272	8084	22908778
TCGA-OR-A5JA-01	1	233014135	233428992	170	414857
TCGA-OR-A5JA-01	1	233433500	249198692	5850	15765192
TCGA-OR-A5JA-01	2	21833	453432	120	431599
TCGA-OR-A5JA-01	2	453820	3153038	1028	2699218
TCGA-OR-A5JA-01	2	3153149	23840101	8253	20686952
TCGA-OR-A5JA-01	2	23854896	24234974	60	380078
TCGA-OR-A5JA-01	2	24247514	27808154	685	3560640
TCGA-OR-A5JA-01	2	27827686	34404938	2247	6577252
TCGA-OR-A5JA-01	2	34405818	34691069	136	285251
TCGA-OR-A5JA-01	2	34737163	35579691	265	842528
TCGA-OR-A5JA-01	2	35581997	35615675	10	33678
TCGA-OR-A5JA-01	2	35622457	35967123	151	344666
TCGA-OR-A5JA-01	2	35997473	52743925	6605	16746452
TCGA-OR-A5JA-01	2	52787949	59616824	2442	6828875
TCGA-OR-A5JA-01	2	59644842	98020523	8646	38375681
TCGA-OR-A5JA-01	2	98175863	110459505	3619	12283642
TCGA-OR-A5JA-01	2	110856809	120179234	2644	9322425
TCGA-OR-A5JA-01	2	120180566	125205417	1561	5024851
TCGA-OR-A5JA-01	2	125241942	133114536	1930	7872594
TCGA-OR-A5JA-01	2	133129285	135001538	842	1872253
TCGA-OR-A5JA-01	2	135001595	135214862	115	213267
TCGA-OR-A5JA-01	2	135216275	141355107	1801	6138832
TCGA-OR-A5JA-01	2	141359553	146862085	1577	5502532
TCGA-OR-A5JA-01	2	146877806	178763663	8990	31885857
TCGA-OR-A5JA-01	2	178768683	180408734	430	1640051
TCGA-OR-A5JA-01	2	180425692	190505766	2488	10080074
TCGA-OR-A5JA-01	2	190526205	203290013	3209	12763808
TCGA-OR-A5JA-01	2	203313638	205348555	438	2034917
TCGA-OR-A5JA-01	2	205348724	208350754	1020	3002030
TCGA-OR-A5JA-01	2	208368514	242953866	11133	34585352
TCGA-OR-A5JA-01	2	242972295	243048760	16	76465
TCGA-OR-A5JA-01	3	70895	218663	98	147768
TCGA-OR-A5JA-01	3	234877	5534360	2879	5299483
TCGA-OR-A5JA-01	3	5542461	11412604	2760	5870143
TCGA-OR-A5JA-01	3	11422319	30831244	6804	19408925
TCGA-OR-A5JA-01	3	30834767	55570952	6639	24736185
TCGA-OR-A5JA-01	3	55574820	64424104	3776	8849284
TCGA-OR-A5JA-01	3	64427102	65196307	450	769205
TCGA-OR-A5JA-01	3	65216561	68723228	1364	3506667
TCGA-OR-A5JA-01	3	68755582	75545172	2542	6789590
TCGA-OR-A5JA-01	3	75726925	81594581	1470	5867656
TCGA-OR-A5JA-01	3	81601074	84689134	573	3088060
TCGA-OR-A5JA-01	3	84720982	96303888	1647	11582906
TCGA-OR-A5JA-01	3	96312396	125707075	8252	29394679
TCGA-OR-A5JA-01	3	125724069	125816063	30	91994
TCGA-OR-A5JA-01	3	125822003	129761124	1018	3939121
TCGA-OR-A5JA-01	3	129819602	131706617	508	1887015
TCGA-OR-A5JA-01	3	131723626	131987377	169	263751
TCGA-OR-A5JA-01	3	132002834	133020968	310	1018134
TCGA-OR-A5JA-01	3	133022067	133364444	104	342377
TCGA-OR-A5JA-01	3	133375081	142729583	2606	9354502
TCGA-OR-A5JA-01	3	142742285	162504667	5647	19762382
TCGA-OR-A5JA-01	3	162628912	192872899	8681	30243987
TCGA-OR-A5JA-01	3	192886747	194658946	574	1772199
TCGA-OR-A5JA-01	3	194673626	194710263	27	36637
TCGA-OR-A5JA-01	3	194716087	195399075	123	682988
TCGA-OR-A5JA-01	3	195464507	197833758	426	2369251
TCGA-OR-A5JA-01	8	164984	13810422	7587	13645438
TCGA-OR-A5JA-01	8	13815335	24972187	5221	11156852
TCGA-OR-A5JA-01	8	24991235	39225941	4359	14234706
TCGA-OR-A5JA-01	8	39397015	51030517	1785	11633502
TCGA-OR-A5JA-01	8	51033423	136000219	25452	84966796
TCGA-OR-A5JA-01	8	136009494	140153376	1812	4143882
TCGA-OR-A5JA-01	8	140156237	144929811	1355	4773574
TCGA-OR-A5JA-01	8	144956464	146293414	137	1336950
TCGA-OR-A5JA-01	10	135656	1683641	547	1547985
TCGA-OR-A5JA-01	10	1685050	1736049	41	50999
TCGA-OR-A5JA-01	10	1736420	1785731	39	49311
TCGA-OR-A5JA-01	10	1786089	17777536	7891	15991447
TCGA-OR-A5JA-01	10	18230259	21137746	1352	2907487
TCGA-OR-A5JA-01	10	21137820	24372757	920	3234937
TCGA-OR-A5JA-01	10	24385372	31233032	2750	6847660
TCGA-OR-A5JA-01	10	31252409	47006369	3417	15753960
TCGA-OR-A5JA-01	10	47077739	48660732	218	1582993
TCGA-OR-A5JA-01	10	49363009	51818485	798	2455476
TCGA-OR-A5JA-01	10	52000536	53093557	408	1093021
TCGA-OR-A5JA-01	10	53102506	57484637	1672	4382131
TCGA-OR-A5JA-01	10	57487384	67306079	3347	9818695
TCGA-OR-A5JA-01	10	67325453	135434551	23795	68109098
TCGA-OR-A5JA-01	11	206767	3266133	631	3059366
TCGA-OR-A5JA-01	11	3363846	4968117	613	1604271
TCGA-OR-A5JA-01	11	4978382	5778471	477	800089
TCGA-OR-A5JA-01	11	5816232	21754433	6609	15938201
TCGA-OR-A5JA-01	11	21763608	25654935	1376	3891327
TCGA-OR-A5JA-01	11	25662734	44925715	6650	19262981
TCGA-OR-A5JA-01	11	44928520	48593125	787	3664605
TCGA-OR-A5JA-01	11	48609526	48658170	10	48644
TCGA-OR-A5JA-01	11	48724436	55355722	333	6631286
TCGA-OR-A5JA-01	11	55460788	55508747	21	47959
TCGA-OR-A5JA-01	11	55523571	60215066	1302	4691495
TCGA-OR-A5JA-01	11	60222883	61769588	373	1546705
TCGA-OR-A5JA-01	11	61778469	79967504	4372	18189035
TCGA-OR-A5JA-01	11	79967803	83668182	1418	3700379
TCGA-OR-A5JA-01	11	83670325	83909383	79	239058
TCGA-OR-A5JA-01	11	83919306	87404646	1133	3485340
TCGA-OR-A5JA-01	11	87407665	87534658	47	126993
TCGA-OR-A5JA-01	11	87535251	89468883	602	1933632
TCGA-OR-A5JA-01	11	89656239	101593537	4344	11937298
TCGA-OR-A5JA-01	11	101600097	104939910	1174	3339813
TCGA-OR-A5JA-01	11	104950495	104972518	10	22023
TCGA-OR-A5JA-01	11	104979669	108994814	1149	4015145
TCGA-OR-A5JA-01	11	108998139	109633392	149	635253
TCGA-OR-A5JA-01	11	109638849	112918985	1104	3280136
TCGA-OR-A5JA-01	11	112929357	113017161	52	87804
TCGA-OR-A5JA-01	11	113017191	132824371	7845	19807180
TCGA-OR-A5JA-01	11	132824474	132863682	20	39208
TCGA-OR-A5JA-01	11	132877670	134944770	901	2067100
TCGA-OR-A5JA-01	12	125306848	125500771	71	193923
TCGA-OR-A5JA-01	13	19212262	26898489	2954	7686227
TCGA-OR-A5JA-01	13	26911112	38071135	4523	11160023
TCGA-OR-A5JA-01	13	38088609	39043779	390	955170
TCGA-OR-A5JA-01	13	39065057	71387628	9694	32322571
TCGA-OR-A5JA-01	13	71397287	72476988	286	1079701
TCGA-OR-A5JA-01	13	72486797	74735830	948	2249033
TCGA-OR-A5JA-01	13	74736924	75073441	163	336517
TCGA-OR-A5JA-01	13	75082588	105520070	10424	30437482
TCGA-OR-A5JA-01	13	105523811	106309859	355	786048
TCGA-OR-A5JA-01	13	106316825	107382370	544	1065545
TCGA-OR-A5JA-01	13	107391098	113625396	2811	6234298
TCGA-OR-A5JA-01	13	113631143	113683465	15	52322
TCGA-OR-A5JA-01	13	113685654	115027516	273	1341862
TCGA-OR-A5JA-01	13	115041325	115106996	11	65671
TCGA-OR-A5JA-01	14	30965557	41653977	3422	10688420
TCGA-OR-A5JA-01	14	41670102	45304514	967	3634412
TCGA-OR-A5JA-01	14	72796845	73990117	433	1193272
TCGA-OR-A5JA-01	14	74066812	86460915	4154	12394103
TCGA-OR-A5JA-01	17	6888	8241891	2086	8235003
TCGA-OR-A5JA-01	17	8253984	25757489	3996	17503505
TCGA-OR-A5JA-01	17	25757875	26775741	166	1017866
TCGA-OR-A5JA-01	17	26789271	34436532	2060	7647261
TCGA-OR-A5JA-01	17	34816256	38936659	817	4120403
TCGA-OR-A5JA-01	17	38938316	39407981	192	469665
TCGA-OR-A5JA-01	17	39433473	44162597	923	4729124
TCGA-OR-A5JA-01	17	44165803	44353885	49	188082
TCGA-OR-A5JA-01	17	44789285	81049726	9809	36260441
TCGA-OR-A5JA-01	18	100949	615394	208	514445
TCGA-OR-A5JA-01	18	615650	631994	10	16344
TCGA-OR-A5JA-01	18	632239	15215871	5502	14583632
TCGA-OR-A5JA-01	18	18560354	46482907	8617	27922553
TCGA-OR-A5JA-01	18	46495298	46627242	43	131944
TCGA-OR-A5JA-01	18	46634754	49659181	1105	3024427
TCGA-OR-A5JA-01	18	49676831	49880242	92	203411
TCGA-OR-A5JA-01	18	49882186	51524201	593	1642015
TCGA-OR-A5JA-01	18	51538253	63721579	4191	12183326
TCGA-OR-A5JA-01	18	63732807	78015057	5619	14282250
TCGA-OR-A5JA-01	19	21388921	21400095	10	11174
TCGA-OR-A5JA-01	20	69408	941665	401	872257
TCGA-OR-A5JA-01	20	947054	1552457	267	605403
TCGA-OR-A5JA-01	20	1599142	14923390	5566	13324248
TCGA-OR-A5JA-01	20	14940687	15246472	146	305785
TCGA-OR-A5JA-01	20	15246984	15354464	32	107480
TCGA-OR-A5JA-01	20	15355565	15827930	300	472365
TCGA-OR-A5JA-01	20	15832282	60740362	15269	44908080
TCGA-OR-A5JA-01	20	60743193	62912463	427	2169270
TCGA-OR-A5JA-01	21	14369207	14822342	33	453135
TCGA-OR-A5JA-01	21	14832310	18110285	988	3277975
TCGA-OR-A5JA-01	21	18112962	18919752	238	806790
TCGA-OR-A5JA-01	21	18926861	21645656	1034	2718795
TCGA-OR-A5JA-01	21	21659537	24508454	1049	2848917
TCGA-OR-A5JA-01	21	24521102	28820858	1766	4299756
TCGA-OR-A5JA-01	21	28821032	29050742	76	229710
TCGA-OR-A5JA-01	21	29061478	40099847	3954	11038369
TCGA-OR-A5JA-01	21	40103951	40139856	19	35905
TCGA-OR-A5JA-01	21	40146540	44958565	2214	4812025
TCGA-OR-A5JA-01	21	44973667	46839625	550	1865958
TCGA-OR-A5JA-01	21	46839904	47041808	51	201904
TCGA-OR-A5JA-01	21	47049603	48084820	277	1035217
TCGA-OR-A5JA-01	22	16877135	24228125	1842	7350990
TCGA-OR-A5JA-01	22	24402321	24451035	15	48714
TCGA-OR-A5JA-01	22	24469115	25081241	99	612126
TCGA-OR-A5JA-01	22	25087674	29233262	1851	4145588
TCGA-OR-A5JA-01	22	29239157	29360297	29	121140
TCGA-OR-A5JA-01	22	29363344	32886477	905	3523133
TCGA-OR-A5JA-01	22	32904538	34172801	641	1268263
TCGA-OR-A5JA-01	22	39403794	40793260	275	1389466
TCGA-OR-A5JA-01	22	40800071	51199978	3681	10399907
TCGA-OR-A5JB-01	1	32497503	32602531	10	105028
TCGA-OR-A5JB-01	1	40837481	41006154	47	168673
TCGA-OR-A5JB-01	1	112019159	121291080	2848	9271921
TCGA-OR-A5JB-01	1	157058424	158866573	790	1808149
TCGA-OR-A5JB-01	1	158875051	187715194	10082	28840143
TCGA-OR-A5JB-01	1	187724610	194448234	1896	6723624
TCGA-OR-A5JB-01	1	194457016	196711067	632	2254051
TCGA-OR-A5JB-01	1	196823613	243930449	17109	47106836
TCGA-OR-A5JB-01	1	243943084	247936783	1327	3993699
TCGA-OR-A5JB-01	1	247938998	248163188	89	224190
TCGA-OR-A5JB-01	1	248178374	249198692	149	1020318
TCGA-OR-A5JB-01	3	70895	1781803	912	1710908
TCGA-OR-A5JB-01	3	1782524	21883384	8266	20100860
TCGA-OR-A5JB-01	3	21885965	62633337	12924	40747372
TCGA-OR-A5JB-01	3	62634533	68723228	2671	6088695
TCGA-OR-A5JB-01	3	68755582	75545172	2543	6789590
TCGA-OR-A5JB-01	3	75726925	96201175	3679	20474250
TCGA-OR-A5JB-01	3	96206446	125650045	8257	29443599
TCGA-OR-A5JB-01	3	125680500	129760622	1059	4080122
TCGA-OR-A5JB-01	3	129819602	138756005	2445	8936403
TCGA-OR-A5JB-01	3	138761946	162504667	6901	23742721
TCGA-OR-A5JB-01	3	162628912	178502029	4342	15873117
TCGA-OR-A5JB-01	3	178503773	192874747	4339	14370974
TCGA-OR-A5JB-01	3	192886747	195284382	725	2397635
TCGA-OR-A5JB-01	3	195456889	197833758	428	2376869
TCGA-OR-A5JB-01	4	69713	714936	81	645223
TCGA-OR-A5JB-01	4	755210	10210390	3056	9455180
TCGA-OR-A5JB-01	4	10403545	25188794	5632	14785249
TCGA-OR-A5JB-01	4	25197686	64704293	10388	39506607
TCGA-OR-A5JB-01	4	64725504	69220383	1275	4494879
TCGA-OR-A5JB-01	4	69591612	104735875	9772	35144263
TCGA-OR-A5JB-01	4	104762857	115171250	2800	10408393
TCGA-OR-A5JB-01	4	115188501	117269246	462	2080745
TCGA-OR-A5JB-01	4	117280809	180026440	17120	62745631
TCGA-OR-A5JB-01	4	180035019	180555978	213	520959
TCGA-OR-A5JB-01	4	180572616	183958683	1515	3386067
TCGA-OR-A5JB-01	4	183985200	190921709	2290	6936509
TCGA-OR-A5JB-01	5	21386097	21434878	12	48781
TCGA-OR-A5JB-01	5	135352495	135385700	13	33205
TCGA-OR-A5JB-01	5	165752915	165899741	58	146826
TCGA-OR-A5JB-01	6	303121	378703	16	75582
TCGA-OR-A5JB-01	6	57828890	58069872	23	240982
TCGA-OR-A5JB-01	6	58774716	74590622	3514	15815906
TCGA-OR-A5JB-01	6	74605806	103734825	8341	29129019
TCGA-OR-A5JB-01	6	103765670	170918031	22029	67152361
TCGA-OR-A5JB-01	7	156319696	156385674	32	65978
TCGA-OR-A5JB-01	7	156394908	159119220	751	2724312
TCGA-OR-A5JB-01	8	164984	593041	193	428057
TCGA-OR-A5JB-01	8	601043	4138886	2336	3537843
TCGA-OR-A5JB-01	8	4143243	4503347	337	360104
TCGA-OR-A5JB-01	8	4505914	5604495	886	1098581
TCGA-OR-A5JB-01	8	5607156	24972187	9054	19365031
TCGA-OR-A5JB-01	8	24991235	32678669	2906	7687434
TCGA-OR-A5JB-01	8	32692338	39225941	1453	6533603
TCGA-OR-A5JB-01	8	39397015	52960173	2338	13563158
TCGA-OR-A5JB-01	8	52961025	124087536	20009	71126511
TCGA-OR-A5JB-01	8	124089526	124122514	12	32988
TCGA-OR-A5JB-01	8	124127929	124180788	32	52859
TCGA-OR-A5JB-01	8	124185970	133202844	3483	9016874
TCGA-OR-A5JB-01	8	133208405	146293414	4672	13085009
TCGA-OR-A5JB-01	12	57017515	73242116	5032	16224601
TCGA-OR-A5JB-01	12	73254563	86352548	3687	13097985
TCGA-OR-A5JB-01	13	19212262	32907856	5549	13695594
TCGA-OR-A5JB-01	13	32911278	37199433	1610	4288155
TCGA-OR-A5JB-01	13	37201723	37462010	98	260287
TCGA-OR-A5JB-01	13	37462040	38071135	222	609095
TCGA-OR-A5JB-01	13	38088609	48769472	4006	10680863
TCGA-OR-A5JB-01	13	48786076	49068419	52	282343
TCGA-OR-A5JB-01	13	49072565	51535021	670	2462456
TCGA-OR-A5JB-01	13	51549557	64224205	3283	12674648
TCGA-OR-A5JB-01	13	64224792	72476988	2359	8252196
TCGA-OR-A5JB-01	13	72486797	115106996	15548	42620199
TCGA-OR-A5JB-01	15	20143409	21953711	13	1810302
TCGA-OR-A5JB-01	16	91010	16353166	6715	16262156
TCGA-OR-A5JB-01	16	16858308	17200311	105	342003
TCGA-OR-A5JB-01	16	17201437	18783174	401	1581737
TCGA-OR-A5JB-01	16	18808403	52164830	4739	33356427
TCGA-OR-A5JB-01	16	71298713	71472704	69	173991
TCGA-OR-A5JB-01	16	75602797	78371608	1478	2768811
TCGA-OR-A5JB-01	16	78385482	83053629	3393	4668147
TCGA-OR-A5JB-01	16	89740609	90148449	75	407840
TCGA-OR-A5JB-01	17	6888	36234106	8732	36227218
TCGA-OR-A5JB-01	17	36244358	39407981	600	3163623
TCGA-OR-A5JB-01	17	39433473	43570226	755	4136753
TCGA-OR-A5JB-01	17	43693538	44213204	180	519666
TCGA-OR-A5JB-01	17	44213712	44353885	35	140173
TCGA-OR-A5JB-01	17	44789285	81049726	9809	36260441
TCGA-OR-A5JB-01	18	100949	2023813	746	1922864
TCGA-OR-A5JB-01	18	2029050	38258483	10805	36229433
TCGA-OR-A5JB-01	18	38269812	40051678	574	1781866
TCGA-OR-A5JB-01	18	40058395	60878629	7267	20820234
TCGA-OR-A5JB-01	18	60888443	78015057	6589	17126614
TCGA-OR-A5JB-01	19	260970	8389520	1242	8128550
TCGA-OR-A5JB-01	19	8421007	20387532	2120	11966525
TCGA-OR-A5JB-01	19	20403541	24505637	830	4102096
TCGA-OR-A5JB-01	20	69408	1402161	589	1332753
TCGA-OR-A5JB-01	20	1402213	1462151	25	59938
TCGA-OR-A5JB-01	20	1467917	1488181	17	20264
TCGA-OR-A5JB-01	20	1488653	1558363	40	69710
TCGA-OR-A5JB-01	20	1599142	8108714	2753	6509572
TCGA-OR-A5JB-01	20	12053495	26289925	5760	14236430
TCGA-OR-A5JB-01	22	16055207	18055605	336	2000398
TCGA-OR-A5JB-01	22	18062891	25081241	1653	7018350
TCGA-OR-A5JB-01	22	25087674	34172801	3427	9085127
TCGA-OR-A5JB-01	22	34183257	39287910	1753	5104653
TCGA-OR-A5JB-01	22	39300048	48810119	3073	9510071
TCGA-OR-A5JB-01	22	48815311	49229365	227	414054
TCGA-OR-A5JB-01	22	49294205	51199978	674	1905773
TCGA-OR-A5JC-01	1	740857	22395251	6209	21654394
TCGA-OR-A5JC-01	1	22401538	22666980	122	265442
TCGA-OR-A5JC-01	1	22672846	25570830	803	2897984
TCGA-OR-A5JC-01	1	25688276	35088484	2344	9400208
TCGA-OR-A5JC-01	1	35114268	55085141	4834	19970873
TCGA-OR-A5JC-01	1	55103945	57741329	1239	2637384
TCGA-OR-A5JC-01	1	57743244	57853748	52	110504
TCGA-OR-A5JC-01	1	57854103	72750353	5384	14896250
TCGA-OR-A5JC-01	1	72811904	89475230	5312	16663326
TCGA-OR-A5JC-01	1	89487657	104130168	4211	14642511
TCGA-OR-A5JC-01	1	104308374	106002144	400	1693770
TCGA-OR-A5JC-01	1	106024798	108889277	958	2864479
TCGA-OR-A5JC-01	1	109042271	112688311	1368	3646040
TCGA-OR-A5JC-01	1	112706062	144901893	2505	32195831
TCGA-OR-A5JC-01	1	145235261	149229086	411	3993825
TCGA-OR-A5JC-01	1	149715562	152555176	554	2839614
TCGA-OR-A5JC-01	1	152590565	157909708	1436	5319143
TCGA-OR-A5JC-01	1	157911279	158010362	43	99083
TCGA-OR-A5JC-01	1	158010544	169216937	4601	11206393
TCGA-OR-A5JC-01	1	169256501	193543065	7452	24286564
TCGA-OR-A5JC-01	1	193558881	196711067	937	3152186
TCGA-OR-A5JC-01	1	196823613	229809407	11263	32985794
TCGA-OR-A5JC-01	1	229827300	235600590	2467	5773290
TCGA-OR-A5JC-01	1	235617283	242419250	2958	6801967
TCGA-OR-A5JC-01	1	242424870	243044281	284	619411
TCGA-OR-A5JC-01	1	243049874	243109848	13	59974
TCGA-OR-A5JC-01	1	243116053	248808557	1638	5692504
TCGA-OR-A5JC-01	1	248845097	249198692	48	353595
TCGA-OR-A5JC-01	2	21833	8129338	3403	8107505
TCGA-OR-A5JC-01	2	8141601	14710021	2526	6568420
TCGA-OR-A5JC-01	2	14710092	34737163	6600	20027071
TCGA-OR-A5JC-01	2	34741027	52739102	7028	17998075
TCGA-OR-A5JC-01	2	52787949	76844466	7678	24056517
TCGA-OR-A5JC-01	2	76858612	81553704	1614	4695092
TCGA-OR-A5JC-01	2	81559177	83262540	409	1703363
TCGA-OR-A5JC-01	2	83389271	86925213	951	3535942
TCGA-OR-A5JC-01	2	86970406	137982148	11927	51011742
TCGA-OR-A5JC-01	2	137984147	140726859	812	2742712
TCGA-OR-A5JC-01	2	140739894	141537758	248	797864
TCGA-OR-A5JC-01	2	141542811	141647612	27	104801
TCGA-OR-A5JC-01	2	141656433	146862085	1492	5205652
TCGA-OR-A5JC-01	2	146877806	159958620	3399	13080814
TCGA-OR-A5JC-01	2	159963287	164635629	1200	4672342
TCGA-OR-A5JC-01	2	164645126	194687745	8328	30042619
TCGA-OR-A5JC-01	2	194706556	195080910	52	374354
TCGA-OR-A5JC-01	2	195128137	197971732	751	2843595
TCGA-OR-A5JC-01	2	197977976	198297156	105	319180
TCGA-OR-A5JC-01	2	198308260	202727036	1138	4418776
TCGA-OR-A5JC-01	2	202739582	203880992	188	1141410
TCGA-OR-A5JC-01	2	203905718	206315691	760	2409973
TCGA-OR-A5JC-01	2	206318593	213190035	2027	6871442
TCGA-OR-A5JC-01	2	213192232	243048760	9775	29856528
TCGA-OR-A5JC-01	3	115833212	116289094	153	455882
TCGA-OR-A5JC-01	3	151511085	151543301	19	32216
TCGA-OR-A5JC-01	3	174485354	174940986	155	455632
TCGA-OR-A5JC-01	3	174956762	175035714	36	78952
TCGA-OR-A5JC-01	4	181256778	181707386	207	450608
TCGA-OR-A5JC-01	4	181892753	181939526	21	46773
TCGA-OR-A5JC-01	6	203845	322696	46	118851
TCGA-OR-A5JC-01	6	32449523	32650612	20	201089
TCGA-OR-A5JC-01	7	44408	3644945	864	3600537
TCGA-OR-A5JC-01	7	3659701	33670275	11767	30010574
TCGA-OR-A5JC-01	7	33673265	34171276	207	498011
TCGA-OR-A5JC-01	7	34173852	38357323	1553	4183471
TCGA-OR-A5JC-01	7	38402496	41039300	799	2636804
TCGA-OR-A5JC-01	7	41044183	43620183	990	2576000
TCGA-OR-A5JC-01	7	43647611	54373148	3683	10725537
TCGA-OR-A5JC-01	7	54397486	62836933	849	8439447
TCGA-OR-A5JC-01	7	63109270	64510663	281	1401393
TCGA-OR-A5JC-01	7	64692186	97373669	8179	32681483
TCGA-OR-A5JC-01	7	97404277	109427705	2982	12023428
TCGA-OR-A5JC-01	7	109458896	119770880	2280	10311984
TCGA-OR-A5JC-01	7	119785784	126043029	1575	6257245
TCGA-OR-A5JC-01	7	126055187	133770607	2198	7715420
TCGA-OR-A5JC-01	7	133806244	141000013	2230	7193769
TCGA-OR-A5JC-01	7	141003045	141761874	214	758829
TCGA-OR-A5JC-01	7	141795281	142474939	239	679658
TCGA-OR-A5JC-01	7	142488688	143873377	305	1384689
TCGA-OR-A5JC-01	7	144074929	149844639	1759	5769710
TCGA-OR-A5JC-01	7	149855335	151508257	516	1652922
TCGA-OR-A5JC-01	7	151510723	158117595	2275	6606872
TCGA-OR-A5JC-01	7	158136986	159119220	273	982234
TCGA-OR-A5JC-01	9	59985	5076691	3142	5016706
TCGA-OR-A5JC-01	9	5087087	23361805	8203	18274718
TCGA-OR-A5JC-01	9	23378488	23543626	68	165138
TCGA-OR-A5JC-01	9	23546391	28288067	1922	4741676
TCGA-OR-A5JC-01	9	28291127	29943739	595	1652612
TCGA-OR-A5JC-01	9	29949674	32185642	700	2235968
TCGA-OR-A5JC-01	9	32191134	44900526	2068	12709392
TCGA-OR-A5JC-01	9	67243904	93609668	8218	26365764
TCGA-OR-A5JC-01	9	93612959	115866946	7824	22253987
TCGA-OR-A5JC-01	9	115885060	136769441	6845	20884381
TCGA-OR-A5JC-01	9	136779153	141071475	969	4292322
TCGA-OR-A5JC-01	11	206767	4968117	1244	4761350
TCGA-OR-A5JC-01	11	4978382	5472735	273	494353
TCGA-OR-A5JC-01	11	5473814	5520975	53	47161
TCGA-OR-A5JC-01	11	5525355	5778471	148	253116
TCGA-OR-A5JC-01	11	5816285	55355722	15768	49539437
TCGA-OR-A5JC-01	11	55460788	79967504	6068	24506716
TCGA-OR-A5JC-01	11	79967803	113164768	11336	33196965
TCGA-OR-A5JC-01	11	113180202	118667357	2143	5487155
TCGA-OR-A5JC-01	11	118668908	118837113	32	168205
TCGA-OR-A5JC-01	11	118846574	119553678	178	707104
TCGA-OR-A5JC-01	11	119559027	119576911	15	17884
TCGA-OR-A5JC-01	11	119590878	134944770	6326	15353892
TCGA-OR-A5JC-01	13	19212262	38071135	7479	18858873
TCGA-OR-A5JC-01	13	38088609	39291925	475	1203316
TCGA-OR-A5JC-01	13	39294429	46270600	2542	6976171
TCGA-OR-A5JC-01	13	46275415	72476988	7349	26201573
TCGA-OR-A5JC-01	13	72486797	78470350	2342	5983553
TCGA-OR-A5JC-01	13	78473330	106376216	9573	27902886
TCGA-OR-A5JC-01	13	106380757	115106996	3629	8726239
TCGA-OR-A5JC-01	14	21645333	21811630	44	166297
TCGA-OR-A5JC-01	14	26025297	26085956	22	60659
TCGA-OR-A5JC-01	14	45940866	48049641	560	2108775
TCGA-OR-A5JC-01	14	56711146	56996807	150	285661
TCGA-OR-A5JC-01	14	57002152	57515675	233	513523
TCGA-OR-A5JC-01	14	83432586	84891470	484	1458884
TCGA-OR-A5JC-01	14	85260065	86146748	330	886683
TCGA-OR-A5JC-01	14	86678278	88628106	614	1949828
TCGA-OR-A5JC-01	16	6431922	6724106	257	292184
TCGA-OR-A5JC-01	17	6888	34436532	8308	34429644
TCGA-OR-A5JC-01	17	34816256	39407981	1009	4591725
TCGA-OR-A5JC-01	17	39433473	44045974	879	4612501
TCGA-OR-A5JC-01	17	44051924	44166604	49	114680
TCGA-OR-A5JC-01	17	44180954	44353885	44	172931
TCGA-OR-A5JC-01	17	44789285	81049726	9809	36260441
TCGA-OR-A5JC-01	18	100949	615394	208	514445
TCGA-OR-A5JC-01	18	618124	47195574	14294	46577450
TCGA-OR-A5JC-01	18	47196776	78015057	11478	30818281
TCGA-OR-A5JC-01	22	16055207	29192670	3835	13137463
TCGA-OR-A5JC-01	22	29225592	29601204	131	375612
TCGA-OR-A5JC-01	22	29603796	31999476	528	2395680
TCGA-OR-A5JC-01	22	32001050	32324140	78	323090
TCGA-OR-A5JC-01	22	32331594	39351466	2616	7019872
TCGA-OR-A5JC-01	22	39403794	39496412	10	92618
TCGA-OR-A5JC-01	22	39499604	39589352	21	89748
TCGA-OR-A5JC-01	22	39592181	39732171	38	139990
TCGA-OR-A5JC-01	22	39747780	51199978	3887	11452198
TCGA-OR-A5JD-01	1	740857	72759524	20989	72018667
TCGA-OR-A5JD-01	1	72811904	104130168	9523	31318264
TCGA-OR-A5JD-01	1	104308374	106002144	400	1693770
TCGA-OR-A5JD-01	1	106024798	112688311	2326	6663513
TCGA-OR-A5JD-01	1	112706062	152555176	3481	39849114
TCGA-OR-A5JD-01	1	152590565	158852953	1860	6262388
TCGA-OR-A5JD-01	1	158875051	169216937	4218	10341886
TCGA-OR-A5JD-01	1	169256501	249198692	27065	79942191
[truncated: 424,856+ more rows]
